# Supplementary material for: Association between neutrophil-to-lymphocyte ratio and left ventricular diastolic dysfunction in patients with type 2 diabetes mellitus
Source: Front Endocrinol (Lausanne). 2025 Jan 10;15:1499713. doi: 10.3389/fendo.2024.1499713 (PMC11757108; doi:10.3389/fendo.2024.1499713)
Supplement: Supplementary file 1 [file Table1.xlsx]

## Sheet: Sheet1
	院区	姓名	性别（男=1女=0）	年龄	住院号	门诊号	糖尿病类型	糖尿病病程（years）	糖尿病家族史 有=1 无=0	高血压家族史 有=1 无=0	吸烟史 有=1 无=0	身高（cm）	体重（kg）	BMI	SBP	DBP	WBC	PLT	NEU	L	NLR	PLR	M	HbA1c（%）	AST	ALT	BUN	GFR	UA	总胆固醇	TG	HDL-C	LDL-C	FBG	AAO	LA	LV	IVS	RA	RV	PA	FS%	EF%	MVE	A	E/A	E/A＜0.8=1 E/A=2 E/A≥2=3	LVOT	AV
	金银湖	陈汉武	1	53	3099514	300860142	2	7	0	1	1	172	75	25.35	128	79	7.72	206	5.45	1.65	3.30303	124.848	0.41	5.9	22	21	5.53	91.79	471.8	3.56	0.93	1.22	1.67	6	3.8	3.9	4.2	1.1	3.8	4	2.5	37	67	0.7	0.7	1		1.1	1.2
	本部	李良文	1	58	3269651	218545309	2	11	0	0	0	168	59	20.9	118	81	5.25	137	3.3	1.5	2.2	91.3333	0.3	6	23	21	7.51	93.33	270.8	4.28	0.42	1.57	2.57	5.3	3.3	3.3	4.6	1	3.3	3.4	2.3	32	63	0.5	0.7	＜1		0.6	1
	金银湖	张凤兰	0	75	2143013	219111385	2	20	1	0	0	158	53	21.23	96	63	2.02	78	0.96	0.54	1.77778	144.444	0.21	9.5	71	61	8.1	62.52	380.8	4.01	1.02	1.62	2.19	10.6	3.6	3.5	4.3	1	3.4	3.4	2.4	39	69	0.9	1.2	＜1		0.9	1.1
	本部	曾少波	1	59	1913469	219313175	2	15	1	0	1	170	76	26.3	107	70	3.36	109	1.9	1.1	1.72727	99.0909	0.25	6.3	59	104	6.5	99.55	416.1	3.95	1.51	0.77	2.35	8.8	3.5	3.8	4.5	1	3.7	3.7	2.2	36	66	0.7	0.9	＜1		0.6	1
	本部	李洋	1	27	3008111	217895371	1	1.58	0	0	0	175	76	24.82	124	71	6.35	268	2.94	2.74	1.07299	97.8102	0.48	6.7	17	15	9.04	123.45	333.8	4.6	0.55	1.42	2.83	12.3	3	3.8	4.9	1.1	3.8	3.8	2.4	36	66	0.6	0.5	＞1		0.4	1
	西院	黄芬	0	30	3262460	218004195	2	0.02	0	0	0	161	59	22.76	117	83	8.64	330	5.65	2.64	2.14015	125	0.24	9.4	25	28	3.45	165.41	375.2	5.8	4.98	1.36	3.5	5.7	2.8	3.5	3.8	1.1	3.3	3.2	2.1	35	65	0.7	1	＜0.8		1	1.1
	金银湖	谢望姣	0	55	2177983	219392968	2	6	1	0	0	162	59	22.48	105	73	7.94	251	2.57	4.85	0.529897	51.7526	0.31	5.4	12	11	6.6	83.72	206.8	4.01	1.48	1.2	2.22	4.1	3.1	3	4.3	0.8	3.3	3	3.3	39	69	0.8	0.8	1		0.7	1
	金银湖	朱汉刚	1	56	3267630	221678885	2	1.5	0	0	0	170	59	20.42	135	86	6.8	171	4.08	2.29	1.78166	74.6725	0.35	12.9	31	26	5.53	97.27	404.6	5.89	1.25	1.35	3.75	7.1	/	/	/	/	/	/	/	/	/	/	/	/		/	/
	本部	詹珉	1	50	1227800	220349523	2	12	0	0	0	171	70	23.94	119	78	9.42	349	4.85	3.78	1.28307	92.328	0.53	5.6	20	19	4.74	101.9	354.2	4.92	1.35	1.55	2.83	5.6	2.8	2.9	4.4	0.8	3.5	3.3	2	33	61	0.5	0.4	＞1		0.8	1
	本部	朱克华	1	45	3267416	213767551	2	6	1	0	0	165	55	20.2	108	77	6	165	4.35	1.1	3.95455	150	0.48	11	22	21	4.35	119.54	149.3	3.96	0.8	1.15	2.2	8.1	2.8	3.2	4.4	1	3.4	3.4	1.9	35	64	0.8	0.6	＞1		0.8	1.1
	本部	杨学付	1	67	1872627	216401009	2	7	0	0	0	166	55	19.96	128	65	7.37	140	5.05	1.54	3.27922	90.9091	0.42	7	21	17	9.08	38.3	252.1	4.42	1.09	0.98	2.94	7.5	3	3.6	4.6	0.9	3.6	3.8	2.3	35	64	0.7	1.1	＜0.8		1	1.2
	本部	段碧芳	0	75	3267209	221699195	2	13	0	0	1	158	50	20.03	137	72	5.52	158	3.95	0.94	4.20213	168.085	0.42	8.3	25	18	8.14	48.65	498.1	3.17	1.98	0.68	1.42	5.2	3.5	3.7	4.7	1	3.3	3.3	2.7	40	71	0.8	1.1	＜1		1	1.3
	本部	丁乾文	1	60	3266966	218165761	2	20	0	0	0	170	75	25.95	148	88	5.29	267	2.71	1.88	1.44149	142.021	0.47	8	16	9	4.2	69.49	342.7	3.06	0.66	1.38	1.37	3.3	3.6	3.8	4.6	0.9	3.6	3.7	2.3	40	70	0.6	1	＜1		0.8	0.9
	本部	张莉	0	43	1499311	300297401	2	0.08	1	0	0	170	66	22.84	117	72	8.24	329	4.05	3.32	1.21988	99.0964	0.68	13.5	45	60	4.44	123.09	228.8	5.65	1.33	0.98	4.14	9.7	3.1	3.5	4.5	0.9	3.1	3.2	2.3	32	65	0.8	0.6	＞1		0.6	1.1
	本部	何志立	1	72	1788117	212626026	2	0.08	0	0	0	174	73.5	24.28	131	81	5.01	125	3.08	1.1	2.8	113.636	0.53	13.5	42	32	5.45	92.63	413	5.57	1.27	1.25	3.38	11.1	3	3.6	4.4	1.1	3.5	3.4	2.2	33	62	0.6	0.8	＜1		0.7	1.1
	本部	王勇刚	1	48	3266862	218565810	2	7	1	0	0	172	70	23.66	105	76	3.81	138	2.05	1.36	1.50735	101.471	0.2	10.3	15	9	5.61	100.78	273.1	3.84	0.88	1.12	2.29	8.4	2.9	3.6	4.5	0.9	3.4	3.6	2.2	35	65	0.8	0.6	＞1		0.7	1
	本部	陈荣威	1	58	3266863	218967048	2	9	1	1	1	172	61	20.62	118	80	5.15	156	2.93	1.77	1.65537	88.1356	0.27	10.3	21	25	6.2	102.99	337	6.13	3.01	1.03	3.94	12	3.2	3.5	4.5	0.9	3.9	3.6	2.6	35	65	0.6	0.9	＜1		0.8	1.4
	本部	向常平	1	45	3266854	215552558	2	4	1	0	1	175	95	31.02	100	82	4.81	150	2.4	1.8	1.33333	83.3333	0.48	8	50	85	4.08	105.31	354.2	4.42	2.86	0.84	2.58	6.8	3.3	4.2	4.5	1	3.3	3.6	2.4	34	62	0.9	0.8	＞1		0.6	1.2
	本部	任鸣慧	0	60	3266488	218470583	2	18	1	1	0	162	61	23.24	134	84	7.81	210	4.8	2.3	2.08696	91.3043	0.6	9	17	22	4.37	106.17	275	6.34	1.88	1.09	4.54	9	2.8	3.4	4.2	1	2.8	2.8	2.3	35	65	0.6	1.1	＜1		1	1.4
	本部	艾斌	1	55	2199388	219211770	2	10	1	0	0	171	74	25.31	98	50	7.24	257	5.1	1.3	3.92308	197.692	0.5	9.6	22	33	6.61	102.76	474.7	2.8	0.82	0.91	1.54	9.4	3.7	4.4	4.6	1.1	4.6	4.1	2.4	35	65	0.8	0.6	＞1		1	1.1
	本部	陈国华	1	59	3266363	221547748	2	0.08	0	0	1	170	70	24.22	102	74	5.76	212	3.9	1.33	2.93233	159.398	0.31	7.1	119	138	6.08	81.68	342.9	4.9	1.36	1.23	3.27	4.3	2.7	3.9	4.7	1.1	4.3	3.7	2.2	35	65	1	0.7	＞1		1	1.3
	本部	王明坤	1	60	3266309	221647637	2	0.08	0	0	1	172	65	21.97	142	75	5.24	187	3.3	1.4	2.35714	133.571	0.3	11	16	20	4.02	103.39	271	4.89	1.06	0.97	3.45	7	3.1	3.6	4.7	1	3.7	3.4	2.5	33	63	0.8	0.7	＞1		0.7	1.2
	本部	宋汉国	1	58	3266202	218192131	2	14	1	0	0	173	60	20.05	120	94	3.87	224	2.33	1.12	2.08036	200	0.31	11.3	25	22	7.55	93.99	248.8	4.64	0.78	1.7	2.75	6.8	3.2	3.2	4.2	1	3.2	3.4	2.6	35	65	0.7	0.4	＞1		1	1.1
	本部	陈凤梅	0	53	1718784	214872906	2	8	0	0	0	160	72	28.13	116	79	5.96	184	2.15	3.26	0.659509	56.4417	0.41	7.9	29	37	7	102.43	373.8	4.56	2.12	1.2	2.68	7.9	3.3	3.9	4.8	0.9	3.1	3.1	2.5	38	68	0.9	0.9	1		0.7	1.5
	本部	张学华	1	58	3265936	221693256	2	0.83	1	1	0	170	60	20.76	123	90	8.16	223	6.02	1.81	3.32597	123.204	0.3	6.6	25	17	7.76	96.28	261.2	3.57	0.7	1.36	1.89	7.6	3.9	3.8	4.5	0.9	3.5	3.5	2.4	33	62	0.6	0.8	＜1		0.6	1
	本部	梅鑫	1	24	3094399	219987210	2	1	1	0	1	173	80	26.73	138	92	5.79	197	2.64	2.23	1.18386	88.3408	0.68	5.8	32	50	4.74	121.58	391.9	4	2.03	1.02	1.97	4.4	2.6	3.8	4.9	1	3.8	3.7	2.4	33	62	0.7	0.4	＞1		0.7	1
	本部	陈桂枝	0	68	3265898	221691167	2	4	1	0	0	158	63	25.24	151	85	6.04	206	3.81	1.65	2.30909	124.848	0.45	8.9	14	15	7.5	70.11	260.2	4.19	2.31	1.21	2.33	7.7	3.4	3.7	4.9	0.9	3.4	3.3	2.5	32	60	0.7	1.1	＜1		1.1	1.5
	本部	漆桂华	0	56	3265852	221684103	2	1	0	0	0	160	56	21.88	137	94	8.27	171	5.11	2.69	1.89963	63.5688	0.34	8	57	72	7.51	84	361.8	5.15	2.09	1.38	2.72	7.1	3.1	3.8	4.1	1.2	2.8	3	2.4	35	65	0.5	0.7	＜1		0.9	1
	本部	张进安	1	59	3265720	219502062	2	0.25	0	0	0	170	67	23.18	127	82	6.02	211	3.23	2.34	1.38034	90.1709	0.38	10.8	35	46	5.06	98.77	340	3.83	2.05	0.7	2.42	6.9	3.9	3.5	4.4	1	3.6	3.5	2.3	34	62	0.6	1	＜1		1.1	1.2
	西院	马阿倩	0	23	3265603	702132696	2	0.04	0	0	0	175	87	28.41	141	92	7.04	248	4.26	2.43	1.75309	102.058	0.26	13.2	19	33	5.58	148.91	365.5	4.98	1.77	1.06	3.41	8.7	2.8	3.9	4.1	1	2.9	2.9	2.6	33	63	1	0.6	＞0.8		1	1
	本部	徐茂贵	1	70	3265459	221688091	2	0.01	0	0	0	175	59	19.27	126	77	5.64	125	3.93	1.56	2.51923	80.1282	0.1	8.8	40	52	6.43	99.55	320	3.72	2.33	0.84	2.14	10.5	3.5	3.6	4.6	1	3.9	3.6	2.5	30	58	0.4	0.6	＜1		0.8	1.2
	本部	王同荣	0	65	3098972	217246835	2	16	0	0	0	153	61.5	26.27	130	85	3.48	232	1.8	1.3	1.38462	178.462	0.3	9	21	29	4.43	101.14	288.5	4.59	1.28	1.27	2.88	7.7	3.4	3.4	4.3	1	3.4	3.5	2.3	33	62	1.1	1	＞1		0.9	1.3
	本部	李蓉	0	62	3264827	219817969	2	13	1	1	0	158	64	25.64	127	74	4.25	169	2	1.7	1.17647	99.4118	0.5	6.4	20	19	2.88	104.22	253.1	6.82	1.24	1.63	1.24	4.1	3.2	3.8	4.6	1.1	3.2	3.1	2	35	65	0.7	0.7	1		1.1	1.6
	本部	陈良珍	0	57	1656979	221679263	2	7	0	0	0	148	58	26.48	105	72	8.77	484	6.18	1.91	3.2356	253.403	0.58	9	45	64	9.82	32.07	310.9	3.92	3.04	0.46	2.03	4.1	3.5	3.8	4.4	1.1	3.3	3.1	2.3	32	60	0.6	0.8	＜1		1	1.2
	本部	杜福香	0	57	3264751	219292775	2	15	0	0	0	154	75	31.62	131	79	4.69	302	2.7	1.4	1.92857	215.714	0.4	6.3	19	11	7.98	82.27	485	7.46	2.14	1.19	5.16	4.7	3.2	4	4.7	1.3	3.7	3.9	2.4	35	65	0.8	1.1	＜1		0.6	1.5
	本部	周六容	0	53	3264707	221452003	2	6	0	0	0	148	52	23.74	150	91	5.86	240	3.63	2	1.815	120	0.2	11	12	16	8.6	51.36	418.9	5.99	2.06	5.99	1.01	5.1	3.2	3.5	5.2	0.7	3.9	3.6	2.7	32	60	0.6	0.7	＜1		1	1.3
	本部	黄艳桃	0	64	3264464	221679440	2	20	1	0	0	150	60	28.44	149	83	5.79	257	3	2.3	1.30435	111.739	0.4	10.3	32	43	4.23	103.86	267.1	5.56	3.16	0.95	3.49	10.6	3.2	3.1	4.6	1	3.5	3.1	2.2	35	64	1	1.2	＜1		0.9	1.2
	本部	郑燕芳	0	53	3264159	221668220	2	0.04	1	0	0	160	75	29.3	129	81	5.17	192	2.77	1.99	1.39196	96.4824	0.29	12.6	26	35	4.1	99.76	239.5	7.02	1.46	1.26	5.51	9.3	3.1	3.7	4.9	0.9	3.6	3.7	2.3	35	65	1.2	0.9	＞1		1.1	1.9
	金银湖	张家弟	1	60	3244396	221479210	2	20	0	0	0	170	68	23.53	111	56	7.88	99	5.5	1.19	4.62185	83.1933	0.65	8.7	10	7	9.2	10.33	208.9	2.39	1.2	0.53	1.33	5.8	3.6	4.5	6.6	1.3	4.1	3.6	4.1	/	/	1.2	0.8	＞1		1.2	1.4
	本部	郭进	1	56	1883514	701905055	2	11	1	0	0	165	66	24.24	101	75	5.57	212	2.98	1.9	1.56842	111.579	0.58	6.6	26	28	4	96.12	244	3.23	3.37	0.88	0.81	7.8	3.7	3.4	4.5	1	3.6	3.2	2.4	39	69	0.7	0.9	＜1		1.1	1.6
	本部	胡延胜	1	61	1534737	216256164	2	20	1	0	0	175	71	23.18	135	78	5.7	171	3.3	1.5	2.2	114	0.6	7.9	23	11	5.12	90.02	490.2	3.36	1.53	1.12	1.67	6.2	3.5	3.9	4.8	1.1	3.7	3.4	2.4	33	63	0.4	0.8	＜1		0.7	1
	本部	王吉伦	1	67	1433897	218422337	2	15	0	1	0	170	75	25.95	139	94	4.22	160	2.4	1	2.4	160	0.4	6.4	18	13	8.65	38.54	513.3	4.57	0.64	1.06	3.27	5	3.5	3.9	5.1	1.1	3.5	3.5	2.8	33	62	0.6	0.9	＜1		0.8	1.3
	西院	魏启朋	1	69	3263860	701660117	2	0.16	0	0	1	162	63	24.01	119	87	6.31	193	3.84	1.62	2.37037	119.136	0.61	15.5	17	13	5.75	109.36	256	3.14	1.17	0.81	1.91	10	4.3	3.8	5.2	1.1	4	3.8	2.9	31	59	0.4	0.7	＜0.8		0.7	3.3
	本部	周长安	0	60	3263663	221675780	2	12	0	0	0	159	55	21.76	119	69	7.68	199	5.16	1.88	2.74468	105.851	0.41	8.5	25	24	7.94	96.08	368.8	4.44	0.89	1.3	2.72	10.8	3.2	3.7	4.1	0.8	3.8	3.4	2.2	40	70	0.9	0.8	＞0.8		0.6	0.8
	本部	蒋腊姣	0	75	3263528	221671983	2	8	0	0	0	155	45	18.73	121	61	4.2	135	2.61	1.25	2.088	108	0.21	7.5	24	13	7.6	46.1	490.5	4.5	0.7	1.3	3.46	8.5	3.6	2.5	4.2	1	3.4	3.3	2.1	32	61	0.5	0.7	＜0.8		1.1	1.3
	本部	刘开富	1	66	3263603	221676093	2	5	0	0	1	161	65	25.08	157	104	6.92	175	2.93	3.38	0.866864	51.7751	0.42	12.2	36	54	7.76	91.73	289.7	6.34	1.6	1.43	4.46	9.8	3.5	3.2	4.2	0.9	2.7	2.8	2.7	33	62	0.7	1.1	＜1		0.9	1
	本部	纪道勇	1	36	3263327	221664524	2	0.25	0	0	0	165	49	18	117	87	6.21	299	3.7	2	1.85	149.5	0.4	8.8	16	12	4.87	117.15	371.7	4.6	1.62	1.3	2.77	7.5	2.9	3.1	4.5	1	3	2.9	1.9	38	69	0.7	0.5	＞1		0.7	0.8
	本部	周爱姣	0	56	3263284	221671609	2	0.04	0	0	0	158	54	21.63	101	66	5.32	219	3.1	1.9	1.63158	115.263	0.3	9.3	22	29	4.68	107.59	346.5	5.18	2.31	0.9	3.53	5.8	3.1	3.5	4.7	1	2.8	3.3	2.5	31	58	0.5	0.7	＜1		0.7	0.8
	西院	宁长英	0	58	3262929	220171313		13	1	0	0	164	62	23.05	120	81	8.14	194	5.85	1.49	3.92617	130.201	0.45	9	16	27	4.66	114.79	228.4	5.76	0.64	1.4	3.56	11.6	3.2	3.3	4.7	1	3.5	3.4	2	36	66	0.6	0.7	＜0.8		0.8	1.1
	本部	黄翠香	0	67	3262780	213700677	2	2	0	1	0	163	64	24.09	144	80	4.74	201	2.08	2.28	0.912281	88.1579	0.3	6.3	18	12	3.59	92.04	448	4.02	0.97	1.52	2.26	4.8	2.8	3.6	4.2	1.1	3.4	3.3	2.3	32	62	1.2	1	＞1		0.7	1
	本部	胡菊芳	0	53	3262909	218160879	2	12	0	0	0	153	41	17.51	119	77	5.37	196	2.43	2.54	0.956693	77.1654	0.32	11.7	15	11	6.4	54.82	331	4.41	1.33	1.28	2.49	13.1	2.9	2.5	3.9	0.7	2.8	2.7	1.9	35	65	0.8	0.8	1		0.6	1
	本部	关惠敏	0	71	1579461	216279655	2	19	1	0	0	164.5	62.5	23.1	113	65	6.98	202	3.89	2.6	1.49615	77.6923	0.4	7.3	17	11	10.01	85.57	240	5.65	2.11	1.75	3.33	6.3	3.8	4	4.1	0.8	2.9	3.3	2.3	33	62	0.6	1	＜1		0.7	1.1
	本部	何艳玲	0	38	3262862	221667455	2	0.08	1	0	0	158	62	24.84	122	72	5.93	175	3.5	2.06	1.69903	84.9515	0.28	7.7	20	17	3.5	125.45	259.45	4.5	1.13	1.08	2.6	8.4	3.1	3.6	4	0.8	3.5	3.5	2.4	35	65	0.8	1.1	＜1		0.8	1.2
	本部	刘启广	1	58	1619002	218062845	2	15	0	0	1	169	75	26.26	156	94	6.43	217	3.9	1.9	2.05263	114.211	0.4	6.8	22	21	6.25	67.86	395.7	3.34	1.22	1.55	1.42	7.8	3.5	3.2	4.7	1.1	3.6	3.5	2.6	35	64	0.6	0.9	＜1		1	1.5
	本部	杨永红	1	58	3262563	221563993	2	0.01	0	0	1	163	70	26.35	118	92	4.48	239	2.4	1.6	1.5	149.375	0.3	8.4	22	23	4.43	97.03	383.9	5.48	5.98	0.75	2.37	6.2	3.7	3.2	4.3	1	3.4	3.4	2.6	31	58	0.6	1	＜1		0.6	1.1
	本部	孙阿勇	1	35	2040995	300058479	1	4	0	0	1	178	70	22.09	133	90	4.29	148	1.93	1.63	1.18405	90.7975	0.43	10.9	12	21	5.92	130.61	276	3.44	1.17	0.83	2.17	13.5	2.6	3.3	4.4	0.9	3.5	3.5	2	35	65	0.7	0.8	＜1		1	1.2
	本部	陈荷花	0	68	1666499	217504784	2	19	1	0	0	153	54	23.07	121	82	5.4	325	3.1	1.6	1.9375	203.125	0.5	8.5	20	13	6.86	81.57	162.9	2.96	1.63	0.96	1.47	6.1	3.6	4	4.1	0.9	3.3	3	2.4	35	65	0.5	0.9	＜1		0.7	0.9
	本部	任斌	1	57	3262332	221664346	2	0.08	0	0	1	173	71	23.73	105	87	5.81	205	2.88	2.18	1.3211	94.0367	0.44	13	20	11	3.98	103.18	242.3	3.78	0.78	0.77	2.59	7.8	3	3.4	4.4	0.8	3	3.3	2.1	38	68	0.4	0.7	＜1		0.9	1
	本部	刘翠花	0	60	3262164	218174315	2	4	1	0	0	157	60	24.34	127	71	3.76	201	2.21	1.23	1.79675	163.415	0.26	9.3	32	25	4.82	102.85	271.2	4.3	1.32	1.36	2.53	7.7	3.3	3.6	4.6	1	3.6	3.8	2.2	35	65	0.5	0.6	＜1		0.7	0.9
	本部	熊凤兰	0	52	3262072	221627788	2	5	0	0	0	152	66	28.57	139	75	7.19	287	4.03	2.44	1.65164	117.623	0.47	7.4	16	21	8.08	87.76	272.7	3.53	1.85	0.9	1.85	5.2	3.2	3.5	4.3	0.9	3.4	3.4	2.4	35	65	0.6	0.8	＜1		0.8	1.4
	本部	刘波	1	36	2143212	217606390	2	2	0	0	1	178	94	29.67	129	83	8.3	225	4.04	3.62	1.11602	62.1547	0.36	12.6	15	20	9	96	339.2	5.27	3.83	0.82	2.88	7.2	2.7	3.9	4.9	1	3.8	3.7	2.1	35	65	0.6	0.5	＞1		0.7	1
	金银湖	王一波	1	57	3261970	221661805	2	20	0	0	1	178	71	22.41	163	76	8.69	228	6.88	1.43	4.81119	159.441	0.29	10.3	12	11	5.9	77.93	308.6	6.38	1.06	1.19	4.22	7.5	3.1	3.6	4.9	1	4	3.6	2.1	38	67	0.8	1	＜1		0.9	1.1
	本部	童加铭	1	55	1738448	221660705	2	14	1	0	1	169	73	25.56	136	80	6.88	305	3.04	3.19	0.952978	95.6113	0.46	10.8	19	39	5.78	105.46	232.8	3.3	0.85	1.07	1.83	12.3	3.3	3.8	4.8	1.1	2.9	2.9	2.1	34	63	0.5	0.9	＜1		0.9	1.1
	西院	叶建汉	1	66	3261920	221659881	2	6	0	0	0	176	79	25.5	138	81	5.88	244	3.68	1.66	2.21687	146.988	0.41	13	18	23	4.6	93	302	3.53	1.34	0.89	1.57	5.8	3.5	3.4	4.5	1.1	3.8	3.5	2.4	39	69	0.7	1.2	＜0.8		1.2	1.6
	本部	杨军	1	38	3261925	221659834	2	0.25	0	0	0	175	74	24.16	121	81	6.61	264	4.76	1.41	3.37589	187.234	0.35	11.7	21	29	5.3	99.25	274.2	6.02	1.6	1	4.69	5.3	2.8	3.5	4.6	1	3	2.8	2.2	35	65	0.9	0.6	＞1		0.7	0.9
	本部	袁中发	1	50	1992613	220262160	2	0	0	0	0	175	79	25.8	141	89	6.9	211	4.02	2.46	1.63415	85.7724	0.27	13.2	22	22	252.4	104.66	252.4	3.39	0.96	1.01	2.01	6.2	3.3	3.6	4.2	1	3.7	3.5	2	35	65	0.8	1	＜1		1.1	1.4
	本部	肖敢珍	0	60	3261860	220180525	2	2	0	0	0	165	64	23.51	132	81	5.21	262	2.71	2.01	1.34826	130.348	0.3	11.7	15	20	4.6	94.92	231.8	6.34	3.55	1.21	4.19	7.7	3.5	3.6	4.4	1	3.8	3.7	2.5	30	60	0.7	0.7	1		0.6	1.2
	本部	易利荣	0	61	3261755	221658177	2	20	1	0	0	157	22.31	22.31	131	72	5.76	307	3.38	2.11	1.6019	145.498	0.26	10.1	10	18	6.29	91.1	444.4	4.82	3.39	0.97	3.05	11.1	3.4	3.8	4.3	1	3.4	3.3	2	37	67	0.9	1	＞0.8		0.7	1
	本部	江再聪	1	73	3261760	221659874	2	5	1	0	0	162	66.5	25.34	138	81	5.5	311	2.92	2.02	1.44554	153.96	0.41	9.2	20	15	6.54	76.74	275.8	4.24	1.11	1.08	2.36	6.4	2.9	3.5	3.9	1	3.6	3.5	1.9	35	65	0.5	0.8	＜1		0.9	1
	本部	李中仙	1	60	3261446	220211817	2	20	0	0	1	171	80	27.36	124	76	5	164	2.68	1.86	1.44086	88.172	0.3	8	18	19	8.25	92.97	206.7	4.29	0.86	1.4	2.63	6.7	3.4	4.2	4.8	1	3.8	3.6	2	36	66	0.6	1	＜1		0.8	1.1
	本部	刘波	1	60	1703393	215026021	2	13	1	0	1	171	92	31.46	146	90	6.98	142	3.62	2.78	1.30216	51.0791	0.31	6.9	13	21	8.42	109.49	237.9	4.12	1.3	1.21	2.36	6.8	3.2	3.9	5.1	1.1	3.9	4	2.5	38	68	1	0.9	＞1		0.7	1.2
	本部	邓顺兰	0	67	3261251	221230103	2	14	1	0	0	156	54	22.19	127	65	4.96	218	2.17	2.38	0.911765	91.5966	0.26	12.1	22	27	6.26	95.12	214.9	4.85	1.9	1.46	2.89	6.8	3.2	3.6	4.4	1	3.5	3.4	1.9	34	64	0.5	1	＜1		1.1	1.2
	本部	姚胜光	1	42	3261154	221656039	2	1	1	0	1	170	80	27.68	113	84	7.16	239	3.78	2.91	1.29897	82.1306	0.23	7.7	19	25	5.14	115.54	348.6	4.25	1.34	1.05	2.79	8.4	3	3.6	4.3	1	3.3	3	2.2	35	65	0.9	0.6	＞1		0.9	1.6
	本部	聂光福	1	59	1524782	217108878	2	4	1	0	1	166	78.5	28.49	109	69	3.85	161	2.35	1.29	1.82171	124.806	0.18	6.2	35	28	7.87	90.75	313	4.03	2.12	1.07	1.97	6.1	3.1	4.7	4.7	1	3.8	3.8	2.2	35	65	0.8	1	＜1		0.7	1.4
	本部	徐家林	1	58	3260993	221377037	2	0.04	0	0	1	167	60	21.51	119	85	5.37	167	3.67	1.05	3.49524	159.048	0.44	15.6	25	25	7.12	78.39	252.9	3.86	1.19	0.98	2.3	9.9	4	3.5	5	1.1	3.9	3.4	2.7	33	67	0.5	0.4	＞1		1.1	1.3
	本部	涂朝晖	1	52	3260892	221640062	2	17	1	0	0	172	67	22.65	121	80	5.76	42.4	3.14	2.14	1.46729	19.8131	0.35	11.2	28	24	6.16	109.29	346.5	3.61	0.58	1.07	2.31	4.3	3.1	2.7	4.1	0.7	3.4	3.2	1.9	36	66	0.6	0.6	1		0.9	1
	本部	丁淑芳	0	69	1622808	213930708	2	10	0	0	0	164	59	21.94	140	90	4.46	170	2.38	1.93	1.23316	88.0829	0.03	7.4	56	83	4.98	94.45	228.8	2.83	0.98	1.57	0.94	9.1	3.4	3.3	4.8	1	3.3	3.2	2	37	66	0.5	1	＜1		0.8	1.1
	本部	章勇	1	45	3260630	221635255	2	0.5	1	0	1	172	70	23.66	123	81	8.97	364	5.06	2.83	1.78799	128.622	0.59	11.3	15	20	6.58	117.21	392.7	5.38	1.49	1.11	3.64	7.7	3	3.2	4	1	3	3.1	2.4	35	65	0.5	0.7	＜1		0.8	1
	本部	刘晓忠	1	63	3260609	212696769	2	10	1	0	1	172	74	25.01	152	106	6.4	212	3.48	2.01	1.73134	105.473	0.55	7.6	22	16	8.48	49.52	502.6	6.41	1.36	1.07	4.4	5.3	3.7	3.8	4.5	1	3.7	3.4	2.4	31	59	0.5	1	＜1		0.8	0.9
	本部	李小玉	0	70	3260193	219199612	2	17	1	0	0	156	48.5	19.93	138	85	8.53	221	5.25	2.76	1.90217	80.0725	0.41	12.4	20	16	4.97	105.93	267.2	6.52	0.92	1.87	4.23	7.3	3.5	3.6	4.2	1	3.1	3.1	2.1	36	66	0.7	1	＜1		0.7	1.4
	本部	王成林	1	29	3260167	221639561	2	9	0	1	1	179	83	25.9	142	81	7.02	219	3.59	2.75	1.30545	79.6364	0.47	10.5	31	54	7.26	118.03	424.9	3.28	1.8	0.72	1.93	7.7	3.1	3.3	4.3	1	3.4	3.4	2.5	36	66	0.8	0.6	＞1		0.8	1
	本部	陈国祯	1	63	3260144	219571543	2	20	0	0	1	168	60	21.26	124	75	4.67	168	2.76	1.54	1.79221	109.091	0.29	6.9	17	16	10.71	47.5	417.6	4.66	1.18	1.3	3.06	4.6	3.2	3.1	4.2	0.9	3.1	2.9	2.2	35	65	0.7	0.8	＜1		0.9	1.1
	本部	陈剑卫	1	51	3259851	213106619	2	1	0	0	0	177	100	31.92	131	97	5.54	151	2.9	1.9	1.52632	79.4737	0.5	11.1	37	56	6.49	105.37	509.6	5.61	1.42	0.98	3.59	15.5	3.7	3.8	4.7	1.1	3.6	3.5	2.7	36	66	0.6	0.7	＜1		1.1	1.3
	本部	尹于波	1	59	1545583	217016757	2	7	1	0	1	182	82	24.76	113	75	3.8	212	2.4	1.1	2.18182	192.727	0.3	10.3	27	34	6.39	109.16	383.8	4.64	1.06	1.22	2.67	9.5	3.4	4	4.5	0.9	2.9	2.9	2.2	35	65	1	1.1	＜1		0.9	1.2
	本部	章立忠	1	58	3198809	219290710	2	6	1	0	1	165	73	26.81	129	81	7.5	120	3.3	3.2	1.03125	37.5	0.8	7.7	23	20	8.93	103.71	512.6	5.07	2.97	0.91	2.78	6.8	3.1	3.5	4.5	1.1	3.3	3.2	2.3	38	68	0.6	0.8	＜1		0.6	0.9
	本部	刘秀珍	0	67	3234017	221450443	2	13	1	9	0	156	60	24.65	154	85	6.68	245	3.54	2.51	1.41036	97.6096	0.47	8.4	25	12	10.24	48.92	532.8	3.81	2.11	1.08	2.01	6.8	4	4	4.6	1.1	3.3	3.3	2.3	34	63	0.6	0.9	＜1		0.7	1.2
	本部	陈尊和	1	68	1445605	216149317	2	9	1	0	1	176	65	20.98	139	69	6.69	201	4.5	1	4.5	201	0.6	6.6	18	14	7.16	82.13	301.9	5.65	0.64	1.57	3.39	4.5	3.2	3.4	4.9	1	4.1	4.1	2.2	30	58	0.5	0.7	＜1		0.6	0.9
	本部	刘来喜	1	56	3258927	700637939	2	7	0	0	1	165	78	28.65	117	77	5.89	152	3.03	2.15	1.4093	70.6977	0.38	9	11	25	3.79	100.46	366.4	3.79	1.04	1.01	2.31	9.9	3.6	4.2	5.1	0.8	3.6	3.3	2.1	35	65	0.8	0.7	＞0.8		0.6	1.1
	本部	陈猛	1	31	2108981	218653878	2	4	1	0	1	170	95	32.87	132	91	6.88	161	4.1	2.2	1.86364	73.1818	0.5	12.7	32	47	4.46	128.96	493.4	5.16	2.01	0.87	3.61	12.2	3.3	3.4	5	1	3.1	3.1	2.5	34	63	0.6	0.6	1		0.6	1.2
	本部	程雪荣	0	67	3258879	219391015	2	16	1	0	0	151	81	35.52	132	76	7.2	238	5.04	1.67	3.01796	142.515	0.41	8	11	9	6	51.57	291.1	3.54	1.03	1.01	2.08	9.8	3.6	3.9	4.3	1	3.4	3.3	2.4	35	65	0.7	1.1	＜1		0.7	1.3
	本部	闵涛	1	45	3258738	221640655	2	19	1	0	0	166	59	21.41	105	77	6.65	227	3.84	2.17	1.76959	104.608	0.33	9	27	49	9.22	80.28	280.1	3.23	1.06	1.45	1.65	13.3	3	3.5	4.8	1.1	3.3	3.3	2.3	32	60	1.2	/	/		0.8	1.4
	本部	胡子清	1	63	1441090	111383979	2	0.04	0	0	0	170	90	31.14	85	67	8.55	147	6.75	1.22	5.53279	120.492	0.54	8.4	28	56	9.14	93.32	207.3	6.84	3.08	1.46	4.5	6.9	3.8	3.8	4.5	0.9	3.8	3.6	2.1	35	65	0.4	0.6	＜1		0.7	0.9
	本部	段砚芬	0	40	3150983	219818697	2	10	1	0	0	160	67	26.17	136	81	4.85	219	2.5	1.8	1.38889	121.667	0.4	7.4	17	24	4.51	120.83	312.1	4.42	2.36	1.01	2.7	7.2	2.5	3.5	4.1	0.9	3.2	3.2	2.1	34	63	1	1	1		0.9	1.8
	本部	周惟本	1	67	3258764	218811351	2	25	0	0	0	173	70	23.39	124	64	5.14	196	3.38	1.23	2.74797	159.35	0.37	11.7	15	11	9.1	80.73	310.3	3.95	2.15	0.77	2.27	10.1	2.9	3.2	4.2	1.1	3.4	3.4	2.2	35	65	0.6	0.7	＜1		0.8	0.9
	本部	李徐	1	42	3258716	218186709	2	3	1	0	1	172	65	21.97	100	69	5.56	190	2.83	2.01	1.40796	94.5274	0.33	11	15	18	6.1	74.8	334	4.51	0.55	1.51	2.61	8.2	3.8	3.7	4.7	1	3.9	4.1	2.2	38	68	1	0.7	＞1		0.7	0.9
	本部	刘顺青	1	51	1645779	214283204	2	25	0	0	1	172	65	21.97	111	61	5.67	223	3.62	1.57	2.30573	142.038	0.37	7	24	39	11.85	100.96	368.5	4.67	2.02	0.94	2.47	8.4	3.2	3.3	4.4	1	3.4	3.2	2	33	62	0.6	0.8	＜1		0.9	1.2
	本部	张学勇	1	62	3258481	221633974	2	2	1	1	0	170	67	23.18	123	74	4.9	157	2.68	1.71	1.56725	91.8129	0.36	6.2	19	10	5.28	87.95	311.8	3.34	0.43	1.74	1.09	6.9	3.2	3.3	4.3	0.9	3	3.2	2.2	31	59	0.6	0.9	＜1		0.7	1.2
	本部	王抗美	0	68	3258291	218375129	2	0.16	0	0	0	164	58	21.56	111	73	5.34	195	2.75	2.15	1.27907	90.6977	0.25	12	26	33	6.16	94.1	168.1	4.26	2.07	1.04	2.44	7.3	2.9	2.8	4.8	1	3.6	3.7	2	35	65	0.9	0.7	＞1		1	1.7
	本部	李加珍	0	66	3258279	221636618	2	0.42	1	0	0	160	67	26.17	120	78	6.09	127	3.35	1.97	1.70051	64.467	0.64	6.2	22	18	3.52	95.25	248.7	4.45	0.83	1.12	2.45	5.1	3.5	4.1	4.7	1	3.5	3.8	2.5	36	66	0.6	0.8	＜1		0.7	1.4
	本部	李秋成	1	64	3258274	221571516	2	5	0	0	0	165	59	21.67	130	78	5.17	154	3.28	1.5	2.18667	102.667	0.26	6.1	21	19	5.26	91.03	296.5	3.92	1.11	1.52	1.97	4.2	4	3.7	4.6	0.9	3.2	3.2	2.9	31	58	0.6	0.9	＜1		0.7	1
	本部	徐银龙	1	60	3257895	221630611	2	3	0	1	1	172	69.5	23.49	131	79	6.7	146	3.91	2.22	1.76126	65.7658	0.37	7.9	24	40	9.2	92.03	310.5	6.15	2.21	0.97	4.17	5.4	3.7	3.3	4.8	1	3.1	3.2	2.3	34	63	0.7	1	＜1		0.7	0.8
	本部	王丙炎	1	29	2193850	211889485	2	15	1	0	0	160	48	18.75	163	107	9.65	292	6.24	2.67	2.33708	109.363	0.52	6.6	15	32	5.37	116.04	629.8	4.02	3.61	0.85	1.94	8.7	2.3	2.9	4.1	0.8	3.1	3.3	1.8	35	65	0.8	0.8	1		0.9	1.2
	本部	湛桃香	0	65	3257785	221630058	2	3	0	0	0	155	70	29.14	140	89	8.59	364	6.04	1.93	3.12953	188.601	0.4	8.2	21	46	4.23	98.89	171.2	4.9	1.75	0.66	3.51	7.7	3.9	3.9	4.4	1.1	3.7	3.6	2.5	37	67	0.7	1.1	＜1		0.8	0.9
	本部	戴习贤	0	57	3257601	212896778	2	13	0	1	0	158	54.5	21.83	152	95	6.29	289	3.99	1.85	2.15676	156.216	0.37	6.4	19	22	4.8	97.69	265.2	3.01	1.04	1.19	1.35	4.4	4.2	3.9	4.7	1	3.9	3.5	2.6	32	60	0.6	1.2	＜1		0.9	1.3
	本部	孟凡英	0	70	1937155	218865886	2	5	0	0	0	157	58	23.53	127	64	5.83	367	3.68	1.71	2.15205	214.62	0.35	8.2	18	19	6.75	97.09	6.75	3.63	0.8	1.22	2.14	5.1	3.6	3.7	4.9	1	3.3	3.3	2.6	30	60	0.5	0.8	＜1		0.7	1.3
	本部	王朋飞	1	35	3256681	221622095	2	0.5	1	0	1	170	88	30.45	134	95	8.01	182	4.8	2.3	2.08696	79.1304	0.6	9.1	15	22	5.4	115.95	347.7	2.94	1.71	0.76	1.59	7.9	2.8	3.4	5.1	1	3.8	3.7	2.5	35	65	1	0.8	＞1		0.7	1.1
	本部	孙再言	1	57	3256316	217942864	2	5	1	0	1	170	74	25.61	129	94	5.86	204	4.15	1.34	3.09701	152.239	0.33	7.7	21	16	7	76.98	373.3	4.77	2.38	1.6	2.51	6.7	3.4	3.1	4.5	1	3.3	2.6	2.7	36	66	0.7	1.1	＜1		1.1	1.3
	本部	何丽娜	0	52	2189737	216714093	2	10	1	0	0	159	52	20.57	141	83	5.4	152	2.7	1.9	1.42105	80	0.5	8.3	20	26	4.29	122.32	204.4	4.49	0.42	1.6	2.78	10.9	2.5	3.1	4.1	0.8	3	3.1	2.1	35	65	0.6	0.8	＜1		1.1	1.1
	本部	罗梦贤	0	59	3256236	218228371	2	3	1	0	1	155	50	20.81	110	74	6	200	3.84	1.76	2.18182	113.636	0.3	8.6	13	17	3.8	110.75	210.8	5.33	0.95	1.1	3.51	6.9	3.1	3.5	4.4	1	3.4	3.2	2.2	39	69	0.7	0.4	＞1		1	1.3
	本部	易必武	1	64	3256181	221597530	2	20	1	0	0	161	66	25.46	136	80	5.63	180	2.9	1.8	1.61111	100	0.7	9.6	19	21	6.53	96.06	217.3	3.36	0.94	1.14	1.8	3.2	3	3.8	4.4	1	3.7	3.7	2.1	35	65	0.7	0.8	＜1		0.7	0.9
	本部	冯来松	1	62	3255810	221617262	2	10	1	0	1	182	68	20.53	118	74	5.83	222	3.81	1.03	3.69903	215.534	0.51	9.9	17	7	8.89	52.39	390.1	3.6	0.71	1.17	2.13	9	3.3	3.2	4.4	1	3.5	3.2	3.5	35	65	0.5	0.4	＞1		0.8	1
	本部	余国成	1	64	2199518	219519241	2	14	1	1	1	180	80	24.69	101	74	7.65	205	5.97	1.05	5.68571	195.238	0.2	8.4	18	14	12.35	37.32	516.3	3.44	1.17	0.92	2.06	7	4.2	4.2	4.9	1.1	3.1	3.2	2.5	32	60	0.6	0.8	＜1		0.8	0.9
	金银湖	张友源	1	69	3241785	216460424	2	10	0	0	0	175	78.5	25.63	132	67	7.66	177	5.78	0.37	15.6216	478.378	0.37	6.2	18	15	6.71	94.67	377.3	4.66	3.8	0.7	2.73	4.4	3.1	3.6	4.9	1.2	3.5	3.4	2.6	39	68	0.7	1	＜1		1.2	1.4
	本部	杨金才	1	66	3255684	219096792	2	20	1	0	1	166	59	21.41	127	70	6.27	188	3.36	2.06	1.63107	91.2621	0.44	7.9	17	21	5.11	79.94	402.5	3.66	1.59	0.93	2.18	7.4	3.2	3.4	4.4	1	3.7	3.2	2.7	33	61	1	0.9	＞1		0.8	1.1
	金银湖	江慧敏	1	59	3255537	221616120	2	10	1	1	0	165	77	28.28	167	101	7.87	192	5.34	1.97	2.71066	97.4619	0.5	8.3	18	24	5.85	95.71	283.2	3.23	1.2	0.97	1.64	8.4	3.7	3.8	4.9	1.1	3.6	3.5	2.4	33	63	0.7	0.9	＜1		0.7	1.1
	本部	朱阮志	1	46	3255178	221615676	2	6	1	0	0	178	90	28.41	139	94	4.27	241	1.7	2.1	0.809524	114.762	0.4	7.4	19	35	5.92	104.74	342.8	3.83	2.12	0.86	2.33	7.8	3.6	3.4	4.7	0.9	3.4	3.3	2.8	38	68	1	0.7	＞1		0.8	1
	本部	朱咏梅	0	52	3255207	218568756	2	2	1	0	0	160	67.5	26.37	121	82	4.75	247	1.75	1.88	0.930851	131.383	0.38	8.4	24	46	5.62	104.93	265.7	3.65	1.86	0.82	2.14	9	3.1	3.3	4.4	1	3.3	3.3	2.1	36	66	1	0.8	＞1		1	1.3
	本部	代博	1	26	3255252	221607265	2	0.5	1	0	1	178	64	20.2	143	74	5.32	241	2.39	2.57	0.929961	93.7743	0.3	12.8	13	13	4.26	130.14	253.1	6.66	2.93	1.13	4.53	7.9	2.3	3.3	4.2	1	3.8	3.7	2.1	32	60	0.8	0.4	＞1		0.5	1
	本部	彭寿延	1	72	3202340	221242098	2	15	1	1	1	163	65	24.46	136	75	6.34	130	3.99	1.1	3.62727	118.182	0.71	5.7	25	25	10.8	31.94	311.5	2	0.71	0.7	0.94	4.6	3.2	4.5	5.5	0.9	3.3	3.1	2.5	/	40	0.6	1.2	＜1		0.5	1.3
	本部	程思豹	1	55	3254983	221611406	2	3	1	0	0	171	69	23.6	87	53	8.22	166	6.52	1.27	5.13386	130.709	0.37	11.2	15	27	12.6	38.92	394	3	1.52	0.78	1.65	6.9	3.5	3.4	4.1	1.1	3.2	3.2	2.5	35	65	0.5	1	＜1		0.7	1
	本部	司秀英	0	61	3254737	221608061	2	5	1	0	0	156	57	23.42	136	69	6.48	157	3.29	2.72	1.20956	57.7206	0.29	6.3	18	26	7.52	70.58	342.2	3.95	2.14	0.75	2.1	9.7	3.2	3.5	4.4	0.9	3	2.9	2.4	40	72	0.7	0.8	＜1		0.8	1
	本部	周新仕	0	61	1651024	216634066	2	22	0	0	1	173	76	25.39	132	75	5.92	171	3.46	1.71	2.02339	100	0.52	7.2	16	17	8.48	101.37	307.4	4.98	0.48	1.47	3.28	5.4	4	4.3	4.9	1	3.8	3.8	2.7	37	66	0.5	0.8	＜1		0.8	1.4
	本部	梅军鹏	1	35	3254595	221607426	2	6	1	0	0	173	76.3	25.49	118	86	7.57	176	4.45	2.52	1.76587	69.8413	0.41	10	18	23	6.64	116.98	379.6	4.17	1.06	1.31	2.22	10.6	3	3.9	4.6	0.8	3.5	3.3	2.3	32	59	0.7	0.6	＞1		0.7	1
	本部	裴巧荣	0	58	3253670	218040738	2	13	0	0	0	145	45	21.4	132	61	4.93	122	3.1	1.4	2.21429	87.1429	0.3	7.9	24	13	6.56	47.53	328.3	4.16	0.84	1.39	2.17	3.4	3	3.5	4.2	0.8	2.7	2.7	2.5	35	65	0.8	0.9	＜1		1	1.4
	西院	肖卫军	1	49	9233162	701775385	2	16	0	0	1	170	67.5	23.36	126	73	8.75	226	5.72	2.42	2.36364	93.3884	0.45	9.5	12	23	5.27	121.12	259.3	5.43	1.21	1.04	3.74	8.1	3.3	4	4.5	1.1	3.2	3.2	2.3	37	66	0.9	0.7	＞0.8		0.9	1.2
	本部	王良斌	1	63	1627172	219414690	2	7	0	0	1	172	75	25.35	134	68	4.99	36.9	2.91	1.72	1.69186	21.4535	0.3	7.6	16	15	5.5	104.69	401	4.07	0.67	1.26	2.64	5.4	3.7	3.9	5.2	1.2	4.6	3.9	2.2	33	63	0.5	0.6	＜1		0.8	1.2
	本部	彭成林	1	68	3253104	221592409	2	10	0	0	1	170	59.5	20.59	110	67	6.44	313	3.82	2.08	1.83654	150.481	0.38	15.3	17	10	8.98	56.47	376.5	4.04	0.59	0.88	2.96	6.1	3.5	3.4	4.5	0.9	3.7	3.5	2.5	33	63	0.8	0.8	1		0.9	1.2
	本部	殷国能	1	66	3253049	221592832	2	0.5	1	0	1	168	82	29.05	122	96	9.39	205	4.53	4.53	1	45.2539	0.23	14.9	19	26	6.5	64.3	522.1	5.51	3.31	0.77	3.28	5.6	3.5	3.5	4.3	1	3.8	3.3	2.3	35	65	0.7	0.9	＜1		1.2	1.3
	本部	李淼	1	38	3252937	218990779	2	2	0	0	1	181	120	36.63	157	101	4.7	159	2.9	1.4	2.07143	113.571	0.3	10.8	23	30	4.73	129/09	478.9	4.79	4.46	1.01	2.2	6	3	3.8	4.3	1.2	3.3	3.1	2.3	33	61	0.8	0.6	＞1		0.9	1.2
	本部	龚汉斌	1	72	1389336	219799479	2	28	0	0	0	173	69	23.05	155	85	4.01	133	2	1.2	1.66667	110.833	0.5	0.24	28	29	6.17	88.41	285.8	4.3	0.87	1.28	2.79	4	3.4	3.3	4.5	1	3.5	3.1	2.5	35	65	0.5	0.8	＜1		1.1	1.3
	本部	吴方康	1	27	9256971	300982294	2	0.02	0	0	1	174	81	26.75	95	59	6.83	198	3.5	2.86	1.22378	69.2308	0.36	14.2	34	53	3.89	127.8	378.2	5.54	3.68	0.71	3.33	8.7	2.9	3.3	4.4	0.9	3.4	3.3	2.1	35	65	0.9	0.6	＞0.8		0.8	1.1
	本部	邵仁南	1	50	3252734	221570490	2	5	0	0	0	169	79	27.66	105	70	4.03	198	2.2	1.3	1.69231	152.308	0.3	8.7	26	34	72.3	103.22	306.6	4.42	1.53	0.82	3.12	10	3.2	3.5	4.8	1	3.5	3.6	2.5	40	71	0.7	1	＜1		0.8	1.2
	本部	周梦霞	0	42	3252730	300615515	2	3	1	0	0	170	69	23.88	140	83	5.26	305	2.5	2.27	1.10132	134.361	0.37	12	13	10	5.58	124.43	381.7	7.2	1.38	1.18	5.6	6.5	2.6	3.1	4.4	1	3.4	3.6	2.3	38	69	0.9	0.8	＞1		0.9	1.1
	本部	李孝兰	0	64	3252722	220126664	2	24	0	0	0	154	59	24.88	147	80	6.26	240	4.05	2.04	1.98529	117.647	0.1	9.5	25	13	9.51	65.75	439.7	4.72	1.93	1.22	2.88	2.8	3.4	3.6	4.3	1.1	3.5	3.1	2.5	35	65	0.6	0.9	＜1		1	1.3
	本部	王腊珍	0	59	3252721	221592118	2	0.08	0	0	0	158	66	26.44	146	83	4.74	192	2.27	2.25	1.00889	85.3333	0.14	10.2	29	40	6.71	103.72	304	6.81	1.82	1.2	4.85	9.2	3.4	3.5	4.5	1	3.3	3	2.2	39	69	0.8	1	＜1		0.9	1.1
	本部	张超	1	28	3252644	219613958	2	3	1	0	0	180	89	27.47	135	91	7.63	229	4	2.8	1.42857	81.7857	0.6	10.5	21	39	3.45	127.15	371.6	4.05	0.85	0.81	2.78	6.1	2.9	3.8	4.9	1	4	4	2.6	35	65	1.5	1	＞1		1.2	1.5
	本部	胡志富	1	59	3252566	221578677	2	0.33	0	0	0	164	74	27.51	136	94	7.1	198	3.98	2.03	1.96059	97.5369	0.63	9.8	46	75	3.7	77.14	498.9	5.42	3.02	0.97	3.18	12.1	3.6	3.7	4.3	0.8	3	3	2	33	62	0.6	0.8	＜1		1	1.3
	本部	许辉	0	47	2170986	219075381	2	20	1	0	0	160	75	29.3	116	74	2.79	102	1.61	1.05	1.53333	97.1429	0.04	7.4	23	22	5.63	99	345.1	4.01	2.84	0.83	2.18	8.2	3	3.9	4.5	0.9	3.2	3.6	2.5	43	74	1.2	0.9	＞1		0.9	1.2
	本部	孙淑芬	0	54	3252376	212174956	2	17	1	0	0	164	80	29.74	134	80	6.15	203	3.46	2.19	1.57991	92.6941	0.29	8.4	21	21	4.22	114.93	580.5	3.05	2.5	0.77	1.65	10.1	3.1	3.9	4.2	1	3.1	3	2.2	40	70	0.4	0.6	＜1		0.8	1
	本部	姚志芳	1	63	3251802	221584522	2	4	0	0	0	173	87	29.07	127	77	5.95	202	3.3	1.9	1.73684	106.316	0.5	6.4	34	29	5.79	98.18	517.1	6.92	9.71	0.97	2.21	4.7	3.9	4.2	4.9	1.2	3.5	3.5	2.4	34	63	0.6	0.9	＜1		1	1.2
	本部	王海先	0	65	1597256	219099336	2	46	1	0	0	158	55	22.03	138	65	3.99	142	2.4	1.3	1.84615	109.231	0.3	7.4	26	25	3.97	100.92	153.7	4.52	0.57	1.76	2.21	6.7	3	2.9	4.1	1	3.2	2.9	2.3	33	62	0.7	0.9	＜1		1	1.3
	本部	陶涛生	1	47	1555054	218222609	2	15	0	0	0	166	72	26.13	124	81	5.71	190	3.5	1.6	2.1875	118.75	0.4	9.1	41	72	6.35	109.87	412.4	6.9	3.53	1.15	4.66	8.5	3	3.8	4.6	0.9	4	4	2.5	35	65	1.2	0.9	＞1		0.9	1.1
	本部	向宝成	1	65	3251685	217851992	2	15	1	0	1	173	93	31.07	164	92	8.72	201	6.3	1.6	3.9375	125.625	0.6	11.9	14	12	7.89	69.33	359.9	5.54	1.78	1.18	3.74	6.2	3.9	4	5	1.2	4	3.8	2.6	39	69	0.9	1	＜1		0.8	1.1
	本部	李炳霞	0	56	3251711	700524667	2	0.83	0	0	0	163	60	22.58	129	77	7.76	281	4.25	2.94	1.44558	95.5782	0.31	9.7	23	14	4.3	109.72	373	7.14	2.6	1.22	4.04	7.3	3.4	3.7	4.1	0.9	3.4	3	2.2	37	66	0.8	1	0.8		0.8	1
	本部	刘为超	1	38	3251716	218824540	2	0.5	1	0	1	168	80	28.34	122	84	6.77	282	4.2	1.9	2.21053	148.421	0.6	7.4	83	266	3.77	113.27	451.2	4.31	3.17	0.89	2.17	10.3	3.3	3.3	4.1	0.9	3.1	2.9	2.2	36	66	0.6	0.7	＜1		0.7	1
	西院	谢友芳	0	61	3251625	701644702	2	0.5	0	0	0	156	55	22.6	144	71	5.69	189	3.51	1.74	2.01724	108.621	0.35	11.7	13	17	4.41	101.34	324.7	5.56	2.16	1.11	3.75	7.8	3.1	3.5	4.6	1	3.3	3.3	2.4	38	68	0.5	0.8	＜0.8		0.6	1.2
	本部	傅英伟	1	53	1879603	216503223	2	6	1	0	0	179	79	24.66	168	70	6.6	155	3.2	2.8	1.14286	55.3571	0.4	7.1	31	24	5.75	101.26	393.4	4.74	4.5	0.77	2.04	8.2	3.6	3.9	5	0.9	3.6	3.4	2.4	33	62	1	0.9	＞1		0.7	1.2
	本部	叶欣	0	38	3251313	300341300	2	3	0	0	1	173	70	23.39	148	98	5.2	194	3.13	1.49	2.10067	130.201	0.23	6.9	31	36	5.38	115.7	393.7	5.12	1.15	1.28	3.22	7.7	3.2	3.3	5.2	0.9	3.8	3.7	2.4	32	59	0.9	0.7	＞1		0.8	1.4
	本部	夏爱军	1	52	3251195	218398313	2	12	1	0	0	176	86	27.76	136	88	4.31	214	2.4	1.5	1.6	142.667	0.3	8.7	17	26	5.97	111.35	360.2	4.64	1.16	1.01	3.3	7.9	3.6	3.9	5	0.9	3.7	3.8	2.5	29	57	0.6	0.7	＜1		0.9	1.1
	本部	刘广超	1	38	3251176	220367229	2	3	1	0	1	170	71	24.57	113	67	8.68	232	5.06	3.03	1.66997	76.5677	0.42	8.5	24	17	2.6	134.87	132.8	8.82	20.04	1.12	1.58	7.4	3.4	3.5	5.2	1	3.8	3.6	2.4	35	65	0.5	0.5	1		0.7	0.9
	本部	桂朝辉	1	52	3250796	216493110	2	0.02	1	0	1	175	70	22.86	142	89	7.65	227	5.08	2.1	2.41905	108.095	0.35	9	27	43	5.68	101.09	284.7	5.13	1.66	0.97	3.47	4.8	3.2	3.5	4.2	0.8	3.5	3.3	2.3	35	65	0.6	0.5	＞1		0.7	0.9
	西院	杨光清	1	66	3014186	700417016	2	20	0	0	1	160	75	29.3	158	91	6.86	148	3.62	2.5	1.448	59.2	0.55	15.7	26	41	16.38	44.25	424.6	4.08	1.98	0.98	2.34	14.7	3.8	3.7	4.5	1.1	3.7	3.3	2.3	35	64	0.7	1.1	＜0.8		1	1.4
	西院	沈中明	1	53	3249796	701486039	2	3	1	0	1	171	69	23.6	97	64	5.75	231	3.4	1.71	1.9883	135.088	0.43	11	23	23	5.97	11.35	360.2	5.36	3.6	1.03	3.27	7.8	3.5	4.2	4.5	1	3.6	3.2	2.1	36	65	0.6	0.7	＞0.8		0.9	1
	本部	江流	1	42	3249626	220168426	2	0.75	1	0	0	183	77	22.99	136	91	6.11	182	3.3	2.41	1.36929	75.5187	0.32	13.5	23	38	4.9	86.63	245.9	5.19	2.44	1.1	3.21	9.1	2.9	3.5	4.4	1	3.1	3.5	2.7	33	62	0.8	0.7	＞1		0.9	1
	本部	张淼	0	33	1490355	218661010	2	0.08	0	0	0	158	68	27.24	122	72	6.03	232	2.64	2.72	0.970588	85.2941	0.41	7.3	33	50	2.27	123.69	385.7	6.67	1.45	1.04	5.07	6.8	3.1	3.9	4.6	0.9	3.4	3.7	2.3	37	67	1	0.4	＞2		0.7	1.3
	本部	赵冬胜	1	51	3249336	221569100	2	2	1	0	1	165	68	24.98	127	85	5.57	238	3.6	1.3	2.76923	183.077	0.6	12.1	23	21	5.07	111.37	399.4	3.58	1.22	1	2.16	8.1	4.2	3.2	4.6	1.2	3.4	3.7	2.3	39	69	0.4	0.9	＜1		0.8	1
	本部	张慧玲	0	61	2171308	218119605	2	7	1	0	0	168	76	26.93	126	77	4.19	234	2.13	1.68	1.26786	139.286	0.27	8.3	27	37	4.81	102.77	221.8	4.97	2.06	1	2.93	8.6	3.7	4.1	5	1	3.2	3.2	2.8	40	70	0.6	0.7	＜1		0.7	0.9
	本部	李小梅	0	62	3249248	219643283	2	16	1	0	0	160	50	19.53	151	69	4.72	214	2.5	1.9	1.31579	112.632	0.3	8	15	12	7.87	105.51	179.4	6.24	0.54	1.62	3.92	6.6	2.9	3.3	4.3	0.8	3.5	3.5	2	35	65	1	0.8	＞1		0.8	1
	本部	杨春秀	0	52	3244756	221544422	2	0.04	1	0	0	167.5	66	23.52	124	82	4.34	246	2.3	1.7	1.35294	144.706	0.2	11.3	8	19	5.91	119.61	160.7	6.22	3.73	0.97	3.68	9.1	3.1	3.3	4.5	0.9	3	3	2.5	35	65	0.7	1	＜1		0.8	1.2
	西院	肖友华	0	67	3248359	214556780	2	6	0	0	0	167	79	28.33	148	73	6.01	191	3.85	1.62	2.37654	117.901	0.47	6.8	18	31	6.69	82.46	382.2	4.31	1.2	1.02	2.96	6.7	3.2	3.5	4.2	1	3.8	3.5	2.3	35	65	0.8	1	＜0.8		0.8	1
	西院	肖腊荣	0	65	1616560	219572720	2	10	1	0	0	160	61.5	24.04	114	58	6.11	280	4.1	1.61	2.54658	173.913	0.3	6.6	16	21	5.76	96.42	228.7	3.84	1.62	1.63	1.43	5.9	3	3.1	3.9	0.9	3.3	3	2	38	67	0.6	0.8	＜0.8		0.8	1.1
	西院	阮晶	1	42	3248288	221024859	2	0	1	1	1	173	93	31.07	142	96	6.87	460	4.79	1.37	3.49635	335.766	0.31	12.4	67	100	5.71	76.11	597.4	4.86	4.32	0.8	2.47	6.6	3.5	3.9	5.2	1.2	3.7	3.6	3.7	34	63	0.6	0.8	＜0.8		1.1	1.4
	本部	汪振宏	1	53	3248240	219925813	2	20	1	0	1	167	65	23.32	132	91	5.57	206	2.7	2.1	1.28571	98.0952	0.7	6.6	17	20	8.96	53.11	421.7	4.57	0.62	1.33	2.95	9.2	3.1	2.9	4.7	0.9	3.7	3.5	2.4	38	68	0.7	0.6	＞1		0.6	1.3
	本部	魏建平	1	50	9224898	701788376	2	12	0	0	1	176	72	23.24	106	77	5.47	193	2.63	2.45	1.07347	78.7755	0.27	9.1	13	11	8.76	101.23	349.1	5.06	2.3	1.1	2.96	5.2	2.9	3.3	4.5	0.8	3.2	3.3	2.5	32	61	0.6	0.7	＜1		0.9	1
	本部	李慧	0	40	3247366	221442446	2	1	1	1	0	168	83	29.41	132	86	7.26	388	3.9	2.5	1.56	155.2	0.5	12.1	16	18	5.43	121	270.2	4.72	0.95	0.85	3.44	8	3.1	3.3	4.4	0.9	3.5	3.3	2.1	35	64	0.6	0.7	＜1		0.6	0.8
	本部	程浪	1	30	3247611	220239664	2	0	1	0	1	182	95	28.68	115	85	7.53	238	4.1	2.47	1.65992	96.3563	0.65	9.9	91	119	5.67	119.33	160.4	5.22	2.36	0.93	3.51	8.7	3	3.6	5	1	3.5	3.4	2	38	68	0.8	0.5	＞1		1	1.3
	本部	余芬	0	36	3247503	218557931	2	5	1	0	0	157.5	58	23.38	124	72	9.53	354	6.06	3.29	1.84195	107.599	0.16	9	17	16	4	104.59	230.7	5.44	1.06	1.54	3.49	6.6	2.5	2.9	4	0.9	3	3	2	35	65	1	0.8	＞1		1	1.2
	西院	何光兰	0	64	9187773	701367916	2	11	0	0	0	155	61	25.39	110	50	8.96	219	4.82	3.47	1.38905	63.1124	0.51	9.2	6	9	7.39	97.65	277.5	5.05	2.01	1.25	3.19	9.9	3	3.7	4.9	1	3.7	3.6	2.3	41	71	0.7	0.9	＜0.8		0.8	1.4
	本部	杨晓霞	0	46	3247293	218154600	2	0	1	0	0	156	64	26.3	119	67	5.9	255	3.1	2.2	1.40909	115.909	0.5	10.2	38	59	5.06	120.1	236.3	4.43	1.36	1.02	3.07	7.7	3.2	3.3	4.2	1	3.1	3.1	2.4	35	65	0.7	0.8	＜1		1	1.5
	本部	马莉	0	40	3247245	219032177	2	3	0	0	1	172	91	30.76	105	65	5.42	238	3	1.9	1.57895	125.263	0.3	6.6	16	25	3.6	115	371.1	4.05	1.39	0.82	2.71	6.4	2.9	3.4	4.3	1	3.2	3.2	2.3	35	65	1.2	0.7	＞1		0.8	1.2
	本部	姜文	1	64	3247208	218853530	2	2	0	1	1	175	79	25.8	115	75	5.03	156	2.64	1.57	1.68153	99.3631	0.36	6.1	17	17	4.27	93.63	324	4.18	0.99	1.34	2.18	6.2	2.9	3.5	4.5	0.8	3.3	3.4	2.3	36	66	0.6	0.8	＜1		0.7	1.2
	本部	涂宗丽	0	59	1247120	215735259	2	10	0	1	0	165	55	20.2	127	86	4.24	232	1.8	1.9	0.947368	122.105	0.4	11	20	26	5.5	62.42	230	6.82	5.25	1.14	3.55	10.2	3.3	3.1	4.1	0.8	3.1	3	2.3	35	65	0.4	0.6	＜1		0.8	1.1
	本部	杨爱爱	0	64	3185852	219525235	2	20	0	0	0	162	63	24.01	153	94	4.8	172	3.01	0.97	3.10309	177.32	0.23	9.3	22	18	5.29	62.58	278.5	4.32	1.04	1.55	2.08	10.1	3.7	3.7	4.4	0.9	3.2	3	2.2	36	66	0.6	0.9	＜1		1	1.2
	本部	陈旭国	1	48	3241109	221485069	2	6	0	0	1	175	81	26.45	138	74	5.43	223	2.73	2.34	1.16667	95.2991	0.19	11.8	70	44	7.21	113.02	429.9	4.85	2.78	0.8	3.04	11.1	3.7	3.8	4.6	1.1	3.8	3.9	2.4	35	65	0.8	0.5	＞1		0.7	1.1
	本部	万金元	1	74	3242911	221434524	2	14	1	0	0	172	74	25.01	147	89	4.95	182	3.73	0.79	4.72152	230.38	0.35	13	22	22	7.38	57.24	317.5	4.18	0.98	1.14	2.18	10	4.4	4	4.4	1.4	3.5	3.5	2.9	36	65	0.5	1.1	＜1		0.8	1.3
	本部	康辉	1	27	3242932	221495000	2	2	0	0	0	171	75.5	25.82	132	80	5.03	200	2.3	2.35	0.978723	85.1064	0.29	14.3	19	30	4.74	123.45	452.8	4.16	1.82	0.97	2.59	16.3	2.7	3.2	4.3	1	3.3	3.2	2.2	35	65	1.1	0.6	＞1		0.6	0.9
	本部	谢望梅	0	50	3243067	221529643	2	4	1	0	0	155	50	20.81	142	81	5.57	221	3.55	1.48	2.39865	149.324	0.32	11	17	20	5.01	110.79	274.8	5.25	1.15	1.29	3.66	11.3	3.5	3.1	4.5	0.8	3.3	3	2	35	65	0.7	0.8	＜1		0.9	1.7
	本部	李永阳	1	28	3243159	219637835	2	4	0	0	0	165	63	23.14	157	94	5.12	276	2.43	2.33	1.04292	118.455	0.28	6.1	18	23	6.3	112	360	4.18	0.98	1.14	2.18	8	2.7	3.9	4.4	1	3.4	3.2	2.1	35	65	0.7	0.5	＞1		0.7	1.1
	本部	陈耀群	1	51	3243451	221523048	2	10	1	1	1	170	59	20.42	105	73	5.13	250	2	2.1	0.952381	119.048	0.7	11.4	22	25	6.83	101.52	316.5	5.44	1.11	0.96	4.06	12.2	3.8	3.1	4.2	0.8	3.6	3.4	2.2	35	65	0.6	0.6	1		1.1	1.2
	本部	李权	1	55	2189369	219206906	2	6	0	0	0	174	89	29.4	130	79	7.1	357	4.22	2.3	1.83478	155.217	0.43	9.9	33	45	5.11	105.52	289.6	4.97	1.43	0.89	3.8	10	3.4	3.7	4.8	1	3.4	3.3	2.2	33	62	0.6	0.8	＜1		0.8	1.1
	本部	孙正超	1	58	2164568	219337826	2	14	0	0	0	168	70	24.8	117	77	6.1	170	3.1	2.5	1.24	68	0.4	9.9	21	23	7.12	63.68	443.3	4.08	1.2	0.86	2.77	7	3.7	3.6	4.5	0.9	3.9	3.8	2.4	33	62	0.6	0.8	＜1		1	1
	本部	周超群	1	46	3243635	221525110	2	1	1	0	1	163	70	26.35	130	80	6.98	253	3.15	3.43	0.918367	73.7609	0.18	12	16	14	4.76	112.27	375.9	4.61	1.27	1.24	2.87	6.7	3.1	3.8	5.2	1.1	4	3.7	2.6	38	67	0.8	0.5	＞1		0.6	1.1
	本部	段耀龙	1	64	3243701	221525785	2	0.04	0	0	1	160	63	24.61	122	73	8.39	393	6.9	0.8	8.625	491.25	0.6	7.8	18	20	6.8	48.9	283.5	3.2	0.95	0.47	2.4	7.3	3.2	3.5	4.4	0.9	3	3.1	2.3	35	65	0.7	0.8	＜1		0.6	1.3
	西院	夏小华	1	43	9214446	300289416	2	0	0	0	1	175	55	17.96	128	77	7.95	267	4.8	2.94	1.63265	90.8163	0.02	7.8	24	36	0.6	122.52	267.5	7.98	16.51	0.69	2.73	8.1	2.7	3.2	4.3	1	3.5	3.6	2.4	35	65	0.6	0.4	＞0.8		0.6	1.1
	西院	谢桂珍	0	51	3243878	215519958	2	4	0	0	0	152	44	19.04	123	79	5.62	225	3.33	1.76	1.89205	127.841	0.42	9.7	20	29	6.14	118.26	182.4	6.42	1.04	1.7	3.99	8.7	3	3.4	4.1	0.9	3.2	3	2.1	38	69	1	0.8	＞0.8		0.9	1.2
	本部	聂淑华	0	64	3244016	218636171	2	5	0	0	0	156	60	24.65	154	93	3.68	163	2.9	0.2	14.5	815	0.5	6.8	20	16	7.41	66.83	266.1	4.88	1.05	1.92	2.93	7.9	3.5	3.2	4.9	0.8	3	3.1	2.5	29	55	0.8	1	＜1		0.7	1.6
	本部	李俊杰	1	50	2195340	219569117	2	2	0	1	1	170	75	25.95	109	74	5.52	256	2.99	1.92	1.55729	133.333	0.48	12.6	17	26	4.4	92.52	288.6	2.38	1.36	0.69	1.02	7	3.2	3.8	4.8	0.8	3.5	3.4	2.2	35	65	0.6	0.5	＞1		0.6	1.1
	本部	鲁红桃	0	57	3245118	221545764	2	6	0	1	0	160	73.5	28.71	151	88	9.81	297	6.01	3.02	1.99007	98.3444	0.58	/	15	15	4.77	96.63	339.2	5.14	1.37	0.96	3.25	7.6	2.7	3.3	4	1	3.2	3	2.2	35	65	0.6	0.8	＜1		0.9	1.1
	本部	朱传华	1	62	2121825	218918667	2	8	0	0	1	165	67	24.61	158	94	6.87	307	4.67	1.4	3.33571	219.286	0.56	8.9	23	35	6.55	98.56	327	3.28	1.28	0.95	1.96	6.1	3.2	3.4	4.1	1.2	3.3	3	2.5	33	63	0.6	0.8	＜1		0.8	1.4
	本部	孙建勇	1	50	2173792	218164024	2	17	1	1	0	162	63	24.01	127	78	4.6	200	2.75	1.32	2.08333	151.515	0.38	6.3	27	25	3.21	103.69	199.6	2.76	1.71	1.01	1.08	5	3.2	3.7	4.4	1	3.2	3.1	2.1	35	65	0.7	0.5	＞1		0.7	0.9
	本部	贺建钢	1	52	3245460	221547115	2	4	1	0	1	170	68	23.53	126	80	5.94	213	3.48	2.09	1.66507	101.914	0.34	10.2	16	15	7.11	100.09	384.2	4.99	0.84	0.99	3.66	9	3.6	2.9	4.3	1	3.4	3.2	2.6	35	65	0.5	0.7	＜1		0.8	1.2
	西院	曹光银	0	66	9255005	701690269	2	10	0	0	0	160	82	32.03	119	71	7.64	488	4.95	1.75	2.82857	278.857	0.74	8.7	12	12	12.3	32.11	659.1	3.74	0.9	0.78	2.66	7.2	3.6	4.1	5.4	1.1	3.9	3.9	2.9	40	70	1	1.3	＜0.8		1.1	2
	本部	骆小文	1	36	3246898	221556702	2	1	1	0	1	175	79	25.8	118	78	5.11	157	2.5	1.8	1.38889	87.2222	0.6	11.2	17	20	8.2	120.91	254.8	5.04	1.57	0.9	3.13	7.7	3	3.3	4.6	0.9	3.5	3.6	2.4	35	65	0.7	0.6	＞1		0.7	1
	本部	徐国成	1	52	3246793	221544484	2	5	1	0	0	176	75	24.21	128	90	6.01	201	4	1.3	3.07692	154.615	0.5	9.4	14	16	6.6	68.47	502.1	4.41	1.72	0.9	2.75	11	3.7	3.8	4.8	1	3.1	3.2	2.5	32	60	0.5	0.7	＜1		1.2	1.3
	本部	邹伯松	1	25	3246555	221554096	2	0.25	1	1	0	171	100	34.2	165	100	8.44	242	4.5	3	1.5	80.6667	0.6	14.8	41	69	4.03	142.13	548.7	6.56	3.15	0.75	4.87	10.7	2.8	3.7	4.7	1	3.4	3.1	2.6	35	65	0.7	0.5	＞1		1.1	1.2
	本部	周成福	1	63	3246364	702127020	2	10	0	0	0	174	75	24.77	110	71	6.97	260	4.45	1.95	2.28205	133.333	0.36	11.3	20	14	10.87	91.56	586.3	/	/	/	/	4.5	3.6	3.3	4.6	1.1	3.4	3.2	2.3	35	65	0.6	0.9	＜1		1.1	1.2
	本部	朱玉英	0	70	3246358	221497601	2	17	0	0	0	156	52	21.37	130	97	5.29	172	3.21	1.52	2.11184	113.158	0.45	9.3	22	19	5.97	91.33	231.1	4.23	0.59	1.4	2.59	5.4	2.8	2.9	4.3	0.9	3.3	3	2.1	35	65	0.5	0.7	＜1		0.9	1.3
	本部	卢炎菊	0	63	3246333	221544115	2	7	0	0	0	164	67	24.91	146	88	4.96	166	2.51	1.92	1.30729	86.4583	0.38	9.9	19	21	4.3	83.88	412.1	4.13	1.5	1.06	2.3	7.2	3.5	4	5.1	0.9	3	2.9	2.5	35	65	0.9	1	＜1		1.1	1.7
	本部	谭穗怡	0	64	3246295	219408887	2	15	1	0	0	155	59	24.56	131	87	4.46	214	2.38	1.52	1.56579	140.789	0.39	6.3	33	50	5.62	94.32	249.9	6.19	1.59	1.35	4.45	6.8	2.8	3	4	0.9	3.2	2.8	2.2	32	63	0.6	0.9	＜1		1.2	1.5
	西院	张环荣	0	52	9131839	700909069	2	0.42	1	0	0	163	63	23.71	126	60	6.55	185	3.89	2.05	1.89756	90.2439	0.41	6.5	17	17	5.09	108.06	305	2.9	1.49	1.32	1.01	4.8	2.8	3.7	4	0.8	3.4	3.4	2.2	40	70	1.1	0.7	＞0.8		1	1.1
	本部	沈顺清	1	75	1639828	216717554	2	14	0	0	1	169	78	27.31	109	69	3.62	175	2.14	1.01	2.11881	173.267	0.39	11.9	17	14	5.05	94.87	409.1	3.3	0.9	1.03	1.93	9.6	3.9	4.3	5.4	1.1	4.2	4.1	2.7	32	60	0.4	0.8	＜1		0.7	1.3
	本部	吴艳芳	0	58	3245962	221543491	2	0.5	1	1	0	160	45	17.58	100	63	3.9	208	2.1	1.2	1.75	173.333	0.4	9	26	22	7.02	118.42	241.8	5.28	0.55	1.46	3.62	16	2.5	2.7	3.7	0.9	2.9	2.9	2.2	35	65	0.8	0.8	1		0.7	0.9
	本部	甘顺山	1	58	3245691	300510923	2	20	1	0	0	165	58	21.3	150	71	5.57	200	3.1	1.8	1.72222	111.111	0.5	8.4	26	33	6.11	101.45	351.2	5.72	1.09	1.27	4.03	7.6	2.7	3.1	4	0.9	3.4	3.3	3.4	36	66	0.8	0.7	＞1		0.7	1
	本部	余幼芳	0	75	3242069	218968225	2	15	0	0	0	155	66	27.47	177	97	6.1	194	3.85	1.78	2.16292	108.989	0.33	10.9	22	27	4.31	90.85	281.9	4.39	1.23	1.43	2.17	9.7	3.1	3.8	4.2	1.2	3.8	3.6	2.2	35	65	0.8	1.2	＜1		0.9	1.3
	本部	王磊	1	38	3241876	700293601	2	0	1	0	1	177	99	31.6	128	78	6.8	211	3.18	2.77	1.14801	76.1733	0.38	10.6	15	33	2.2	126.03	436.2	5.94	1.51	0.84	4.46	6.9	3.7	3.2	4.5	1.1	3.4	3.1	2.2	35	65	1	0.8	＞0.8		0.8	1.3
	本部	杨杰	1	43	3241622	221514308	2	0.01	0	1	0	170	84	29.07	144	91	8.97	193	5.2	2.7	1.92593	71.4815	0.7	11	60	79	5.98	111.7	301.9	6.43	5.31	0.99	3.47	5.8	3.3	3.6	5	1	3.8	3.6	2.3	42	73	0.6	0.5	＞1		0.7	0.8
	本部	杨静	0	45	3241098	221514945	2	9	1	0	0	163	67	25.22	141	83	7.62	240	4.67	2.29	2.0393	104.803	0.49	8.9	25	33	4.87	96.2	176.8	3.43	1.23	1.02	1.92	9.9	3.1	4	4.8	1.1	3	2.8	2	37	67	0.7	0.5	＞1		0.9	1.1
	本部	钟康	1	26	3059784	219963406	2	1	1	0	1	175	110	35.92	152	94	6.73	261	3.8	2.1	1.80952	124.286	0.5	9.7	73	155	4.63	128.7	466.8	7.83	7.63	1.11	4.46	8.7	2.7	3.6	4.8	1.1	3.1	3	2.1	36	67	0.5	0.4	＞1		0.5	0.7
	西院	孟宪玺	0	49	3241020	701672244	2	2	1	1	0	168	80	28.34	152	93	5.42	230	2.65	2.37	1.11814	97.0464	0.22	12.1	44	51	4.15	108.63	294.7	7.88	4.37	1.02	4.97	9.1	2.9	3.7	4.2	1.2	3.5	3.5	2.7	40	70	0.7	0.7	＞0.8		0.8	1.1
	本部	曹桂梅	0	59	1859798	216165586	2	23	1	1	0	164	60	22.31	152	90	4.55	157	2.27	2	1.135	78.5	0.2	6.9	27	14	6.35	98.32	261	4.99	0.93	1.8	2.52	5.1	2.7	3.8	4.4	1	3	2.9	2.4	35	65	0.8	1.1	＜1		0.8	1.3
	西院	王艳蓓	0	59	9265554	214519054	2	1	0	0	0	164	51	18.96	102	69	6.43	203	2.95	2.95	1	68.8136	0.35	6	22	25	3.95	109.74	246.1	3.77	0.64	1.55	1.7	5.6	2.8	3.3	4.1	0.8	3.4	3.3	2.1	34	63	1.1	0.8	＞0.8		0.8	1.1
	西院	陈文清	1	63	9265914	702048447	2	20	0	0	1	170	65	22.49	103	72	5.52	200	2.9	2.18	1.33028	91.7431	0.26	8.4	20	22	5.77	108.72	276.9	3.35	1.2	0.85	1.97	9.5	3	3.4	4.2	0.9	3.6	3.4	2.1	36	66	0.9	1.2	＜0.8		0.9	1.1
	本部	仇滔	1	49	3240684	221510082	2	17	1	0	0	163	80	30.11	153	109	8.02	171	4.68	2.37	1.97468	72.1519	0.68	10.5	21	27	7.75	71.87	431.3	3.78	3.76	0.76	1.87	10.4	3.5	3.7	4.2	1	3.5	3.4	2.2	35	65	0.7	1	＜1		0.8	1.1
	本部	张梅秀	0	68	2212702	210775709	2	10	1	0	0	158	84	33.65	151	89	5.58	190	2.42	2.69	0.899628	70.632	0.38	6.6	27	17	7.38	92.84	289.2	4.07	0.67	1.56	2.22	4.7	3.8	3.9	4.9	0.9	3.8	3.7	2.4	33	60	0.5	0.8	＜1		1	1.3
	本部	柳来华	0	60	3239707	219948152	2	0.33	0	0	0	150	45	20	145	88	3.22	213	1.36	1.62	0.839506	131.481	0.21	5.8	15	4	4.62	103.65	310.3	3.83	0.75	1.83	1.83	5.2	3.6	3	4.1	1	3.5	3.5	2.3	35	65	0.6	0.8	＜1		0.8	1
	本部	刘士芳	1	57	2046056	218150853	2	5	1	0	1	168	75	26.57	141	89	4.41	160	2.3	1.6	1.4375	100	0.4	9.5	17	14	4.55	106.77	234.3	4.11	0.88	1.06	2.75	5.2	4	3.8	5.3	1	4	3.9	2.3	35	65	0.8	1	＜1		1.2	1.2
	本部	周发兰	0	60	3239491	216660312	2	2	1	1	0	150	54	24	134	81	4.21	199	2.2	1.4	1.57143	142.143	0.4	8	14	22	4.83	106.92	193.6	4.84	0.74	2.02	2.2	5	3	3.6	4.6	0.9	3.8	3.5	2.2	41	72	0.8	1.1	＜1		0.8	1.2
	金银湖	李定	1	72	1238103	211789884	2	0.5	0	0	1	164	83	30.86	120	83	5.07	137	2.77	1.83	1.51366	74.8634	0.39	6	20	13	5.3	76.32	411.6	4.31	1.4	0.83	2.97	4.3	3.6	3.9	4.7	0.9	4.3	4.2	2.6	35	64	0.8	1.1	＜1		1	1.2
	本部	黄康	1	25	3163049	219842534	2	3	0	0	1	175	68	22.2	140	84	4.56	208	2.4	1.7	1.41176	122.353	0.3	8.9	118	104	6.82	110.46	483.7	5.09	1.34	1.38	2.73	8.1	2.8	3.3	4.8	0.8	2.8	2.9	2.1	35	65	0.9	0.6	＞1		0.8	1.2
	西院	余生荣	0	58	3238473	221493278	2	10	0	0	0	162	74	28.2	154	82	3.6	150	2.29	0.97	2.36082	154.639	0.25	8.2	23	23	4.76	101.2	340.2	3.82	0.78	1.85	1.85	13.7	3.5	3.5	5	1	4	3.9	3	35	65	0.9	1.2	＜0.8		0.9	1.4
	本部	刘萍	0	50	3237993	219589087	2	13	1	0	0	156	54	22.19	124	87	6.92	203	3.42	3.03	1.12871	66.9967	0.38	10.5	21	25	3.29	116.96	321.4	6.17	6.76	1	2.54	7.4	2.7	3	4	0.9	2.7	2.9	2.6	33	62	1.1	1	＞1		0.8	1.3
	西院	杨士俊	0	69	9194512	701784908	2	17	0	0	0	160	66	25.78	138	87	5.06	177	2.68	2.1	1.27619	84.2857	0.26	9.2	18	21	9.4	97.36	291.6	3.73	1.04	1.12	1.95	6.3	3.5	4.2	4.7	1	3.4	3.2	2.7	36	66	0.9	1.1	＜0.8		1	1.2
	本部	王德付	1	56	3237356	220456198	2	13	0	0	1	175	87	28.41	136	92	6.01	264	2.86	2.69	1.0632	98.1413	0.32	7.1	19	42	5.09	113.4	312.4	4.03	0.99	0.8	2.72	5	4	4	5.1	1.4	3.9	3.9	2.4	35	64	0.6	0.8	＜1		1	1.1
	本部	刘莉	0	45	3237257	219635956	2	0.01	0	0	0	162	117	44.58	164	116	8.13	283	4.85	2.72	1.78309	104.044	0.31	7.4	24	34	2.6	108.29	520.9	6.62	1.54	1.23	5.34	7.9	3.3	3.5	5.1	1.1	4	3.5	2.4	33	62	0.9	0.8	＞1		0.8	0.9
	本部	方海	1	33	3237249	221473272	2	0.25	1	0	0	165	73.5	27	123	79	6.66	195	3.98	2.13	1.86854	91.5493	0.4	12.4	20	27	3.67	121.51	444.2	6.73	1.06	0.67	5.18	9.3	2.8	3.1	4.5	1	3.5	3.4	2.1	35	65	0.8	0.6	＞1		0.7	0.9
	本部	谢春爱	0	52	3237262	221482830	2	10	1	0	0	157	51	20.69	132	86	5.55	164	3.19	1.97	1.61929	83.2487	0.32	10.5	23	32	4.3	78.57	283.3	4.57	1.75	1.27	2.61	8.3	2.7	2.9	4.2	0.8	3	3	1.6	35	65	0.7	0.9	＜1		0.9	1.3
	本部	吕太心	0	62	3237211	219084850	2	5	0	1	0	179	78	24.34	136	92	3.42	117	2.01	1.07	1.8785	109.346	0.21	7.3	18	20	5.56	97.17	321.3	3.67	1.13	0.82	2.38	9.2	4.2	3.7	4.9	1.2	3.8	3.7	2.4	35	64	0.5	0.8	＜1		1	1.1
	本部	李建文	0	57	3236984	221482037	2	6	0	0	0	152	54	23.37	117	73	5.87	209	3.54	1.58	2.24051	132.278	0.57	10.6	13	12	3.6	99.83	208.9	5.21	2.57	1.15	3.1	5.8	3	3.2	4.4	0.9	3.5	3	2.4	33	63	0.8	0.7	＞1		0.9	1.2
	本部	陈忠杰	1	61	3236996	221483785	2	15	0	0	1	165	81	29.75	157	101	5.28	179	3.46	1.36	2.54412	131.618	0.34	8.2	48	71	4.81	95.52	306.9	6.48	0.9	1.36	4.18	5.8	3.5	4.2	4.8	1.1	3.7	3.7	2.5	34	63	0.6	0.9	＜1		0.9	1.2
	本部	徐洪清	1	53	3236768	300622003	2	5	1	0	1	176	75	24.21	109	80	5.36	163	3.44	1.42	2.42254	114.789	0.35	6.3	14	11	7.3	51.5	296.6	6.57	3.4	1.07	4.22	5.7	3.7	3.1	4.4	1.1	3.6	3.7	2.6	35	65	0.7	1	＜1		1	1.3
	本部	肖继荣	0	61	3236781	217071263	2	6	0	0	0	165	82	30.12	142	92	4.74	174	3.24	1.31	2.47328	132.824	0.17	8.6	23	22	4.36	121.51	302.6	4.1	4.75	1.26	3.37	8.4	3.6	3.9	5.1	0.9	3.7	3.4	2.7	34	64	0.9	1.1	＜1		0.8	1.4
	本部	付清平	1	56	1909838	216799218	2	12	0	0	0	172	83.2	28.12	134	79	4.32	137	3.05	0.93	3.27957	147.312	0.25	8.2	18	26	9.06	78.4	381.3	3.37	0.74	1.07	1.96	6.3	3.6	3.7	5	1	4.1	4	2.7	33	62	0.5	0.8	＜1		0.7	1.2
	本部	谢晓波	1	60	1917530	217101741	2	7	0	0	0	163	70	26.35	138	88	5.89	182	3.21	2.09	1.53589	87.0813	0.54	11.1	15	23	5.87	101.62	315.8	5.74	1.05	1.42	3.87	9.1	3.6	3.5	4.1	1	2.9	2.9	2.7	36	66	0.7	0.9	＜1		0.9	1.3
	西院	熊志龙	1	42	3236209	701556040	2	0.01	0	0	0	174	94	31.05	169	104	6.36	188	2.82	2.77	1.01805	67.87	0.52	9.6	60	100	4.45	125.22	171.6	4.22	1.03	1.19	2.76	7	3.1	3.8	4.9	1.3	3.8	3.7	2.7	36	66	0.9	0.7	＞0.8		0.9	1.4
	本部	蔡翠华	0	56	3235594	219633209	2	0.5	1	0	0	151	50	21.93	124	81	5.52	261	3.3	1.8	1.83333	145	0.3	8.4	39	58	6.25	108.79	197.2	4.9	1.25	1.1	3.29	9.8	3.3	3.2	3.9	0.9	3.1	3	2.1	35	64	0.5	0.9	＜1		1	1.2
	本部	叶宗保	1	47	3234790	221446000	2	15	0	0	0	171	75	25.65	174	102	6.41	369	3.3	2.1	1.57143	175.714	0.6	12.2	23	14	8.88	58.9	502.5	6.05	1.39	1.27	3.85	6.6	3	4.6	5.2	1.1	3.4	2.8	2.6	28	53	0.6	0.8	＜1		0.6	1.1
	本部	肖元荣	0	57	3234486	701469934	2	9	0	0	0	154	35	14.76	127	78	2.72	149	1.4	0.94	1.48936	158.511	0.32	8.4	22	15	6.66	102.1	174.5	6.38	0.43	2.84	3.05	4	2.8	3	4.3	0.7	2.9	3.2	2.2	40	70	0.7	0.5	＞1		0.7	1
	本部	易正义	1	60	3234213	221104305	2	0.5	0	0	1	174	76	25.1	132	93	6.14	149	3.61	2.03	1.77833	73.399	0.36	6.7	21	17	9.44	94.42	297.4	5.13	1.03	1.16	3.5	7.6	3.5	3.8	5.1	1.1	3.8	3.4	2.7	35	65	0.5	0.7	＜1		0.7	1.1
	本部	李杏初	0	59	1976933	217859176	2	0.04	0	0	1	156	59	24.24	138	82	9.99	195	8.32	1.05	7.92381	185.714	0.5	7.4	28	42	4.49	99.81	320.8	6.3	1.07	1.04	3.45	7	3	3.3	4.1	0.8	3	2.9	1.8	35	65	0.6	0.9	＜1		1	1.5
	本部	张从文	1	57	3234014	221459489	2	6	1	0	0	175	63	20.57	122	81	7.21	235	3.6	3	1.2	78.3333	0.4	10.7	16	11	4.64	111.73	326.1	4.2	1.18	0.99	2.71	5.8	3.2	3.5	4	0.9	3	2.8	2.4	33	62	0.3	0.6	＜1		0.6	0.8
	西院	魏祥	1	52	9230084	701792886	2	8	0	0	1	175	85	27.76	147	93	6.52	178	3.58	2.19	1.6347	81.2785	0.5	6.2	21	35	3.82	95.43	403.9	3.98	4.66	0.88	1.71	7.4	4	3.4	4.3	1.2	4	3.7	4	33	63	0.7	1.1	＜0.8		0.9	1.5
	本部	孙桂兰	0	58	1750718	219030653	2	23	1	0	0	160	59	23.05	121	73	6.73	251	4.14	2.06	2.00971	121.845	0.36	8.2	16	16	5.71	96.84	324.8	2.86	1.19	0.91	1.45	5.4	3.2	3.5	4.1	1	3.1	3.1	2.3	35	65	1	/	/		0.8	1.3
	本部	高英超	1	66	3232358	216364191	2	6	1	1	1	172	79	26.7	157	91	3.72	238	1.9	1.3	1.46154	183.077	0.4	6.1	16	20	5.34	56.57	649.2	2.85	1.37	0.89	1.38	5.3	3.4	4.8	5	1.2	4	3.9	2.8	34	63	0.6	1.1	＜1		1.2	1.2
	本部	侯兰勇	1	42	3232261	221427195	2	0.5	0	0	0	168	70	24.8	119	74	7.48	208	4.1	2.9	1.41379	71.7241	0.4	7.2	17	11	9.4	121.36	442.8	5.62	4.88	0.92	3.2	6.7	3.2	3.2	4	1	3.4	3.1	2.2	38	68	0.6	0.7	＜1		0.8	1.1
	本部	潘金生	1	75	1924402	219502268	2	3	0	0	1	170	65	22.49	132	66	4.75	193	3.2	1.1	2.90909	175.455	0.4	9.9	58	42	7.42	90.3	320.6	5.7	1.92	1.05	3.96	8.6	3.8	3.7	4.2	0.9	3.7	3.9	3	36	66	0.6	1.2	＜1		1.9	1
	本部	张培锋	1	44	3231839	219271406	2	0.04	1	0	1	168	79	27.99	136	91	5.67	212	2.99	2.34	1.27778	90.5983	0.27	7.1	28	58	5.78	118.29	430.8	4.5	1.33	0.9	3.06	5.9	2.8	3.6	4.1	1	3.3	3.4	2	35	65	0.7	0.4	＞1		0.9	1.2
	本部	黄国栋	1	64	3231694	221440002	2	0.5	0	1	1	171	62	21.2	142	83	3.32	212	1.4	1.5	0.933333	141.333	0.3	13.6	15	15	4.8	81.87	240.3	5.93	1.25	1.16	4.28	9.4	3.6	3.7	4.9	1	3.9	3.9	2.4	35	65	1.1	0.9	＞1		0.9	1.5
	本部	林敏	0	54	1613966	702128893	2	13	1	1	0	155	53	22.06	120	72	7.76	306	4.84	2.55	1.89804	120	0.3	7.8	28	24	4.73	102.32	329.5	4.58	2.94	1.51	2.13	6.9	3.1	3.2	4.1	0.8	3.1	3	1.9	35	65	0.7	0.9	＜1		0.9	1.4
	西院	陈祖播	1	63	3230786	701955858	2	10	0	0	0	173	79	26.4	150	83	4.77	180	2.76	1.71	1.61404	105.263	0.21	12.7	28	38	5.86	93.82	219	3.82	0.81	1.15	2.33	8.7	3.6	3.4	4.4	1.2	4	3.7	2.2	38	68	0.7	1	＜0.8		0.8	1
	西院	鄢伯华	1	55	9249210	701976288	2	8	0	0	1	173	78	26.06	109	68	6.09	226	3.41	2.11	1.61611	107.109	0.42	8.9	12	15	7.8	68.83	420.6	5.27	2.84	1.02	2.84	9.4	3.5	3.4	5	1	3.6	3.7	2.6	40	70	0.7	0.7	＞0.8		0.8	1
	本部	黄浩	1	30	3229738	221422264	2	0	0	0	0	176	121	39.06	132	81	7.56	183	4.42	2.47	1.78947	74.0891	0.35	9.4	86	160	4.42	/	494	5.47	1.91	0.92	3.71	6.1	3.1	4.3	4.9	1	3.3	3.2	2.3	40	70	0.7	0.6	＞1		0.9	1.2
	本部	张永军	1	46	3229892	221421555	2	7	0	0	1	170	74.5	25.78	131	76	8.06	310	4.57	2.9	1.57586	106.897	0.39	8.1	25	48	6.35	112.2	330.7	5.23	1.83	1.1	3.6	7.4	2.8	4	4.5	1.2	3.1	3.2	2.3	36	66	0.6	0.9	＜1		0.9	1.4
	本部	叶大志	1	46	1984869	216282127	2	7	1	0	1	171	90	30.78	149	106	6.63	154	3.8	1.7	2.23529	90.5882	0.9	9.1	19	28	5.49	105.15	408.1	4.09	5.38	0.77	1.44	12.6	4	4.5	5	1.1	3.8	3.5	2.4	35	65	0.8	0.9	＜1		0.9	1.4
	本部	杨元才	1	65	3230419	221432608	2	0.08	0	0	0	171	84	28.73	140	87	6.21	219	3.7	1.87	1.97861	117.112	0.42	8.7	35	49	/	/	/	/	/	/	/	8.7	3.7	4.1	4.4	1.1	3.4	3.1	2.5	39	69	0.5	0.8	＜0.8		0.9	1.2
	本部	吴迎黎	1	48	3215541	221310202	2	13	1	1	0	174	65	21.47	146	95	4.29	199	2	1.8	1.11111	110.556	0.39	9.8	19	23	3.15	106.77	186.5	3.73	1.64	0.84	2.19	6.5	3.3	3.2	4.5	1	3.3	2.8	2.1	35	65	0.8	1	＜1		0.9	1.4
	本部	邓四平	1	50	3228491	219644192	2	5	1	0	0	169	78.5	27.49	147	99	5.88	169	3.49	1.77	1.97175	95.4802	0.53	10.4	18	30	6.1	89.2	344.9	4.67	1.87	0.93	3.09	9.5	3.9	3.5	4.1	1.1	3.7	3.2	2.4	33	62	0.6	0.9	＜1		0.8	1.1
	本部	谭彩霞	0	48	3228092	221393011	2	10	1	0	0	165	52	19.1	105	61	6.71	260	3.9	2.1	1.85714	123.81	0.52	9.8	14	17	7.15	107.82	364.9	5.75	0.57	2.21	3.45	5.3	3.5	3.5	4.4	0.9	3.4	3.1	2.3	35	65	1.1	1.1	1		0.8	1.3
	西院	董三民	1	59	9180319	701422765	2	10	0	0	0	172	70	23.66	131	74	4.25	169	3.1	0.83	3.73494	203.614	0.23	7.5	14	28	4.46	100.1	285.5	5.02	2.15	0.84	3.27	7.3	3.5	4	4.5	1	3.2	2.9	2.3	35	65	0.7	0.8	＞0.8		0.9	1.2
	本部	郭新华	1	50	3227923	221416301	2	4	1	0	1	175	87	28.41	148	93	5.07	174	2.8	1.8	1.55556	96.6667	0.35	10.4	12	11	7.21	108.39	298.5	4.19	1.05	0.99	2.7	9.9	3.5	4.1	5	1.2	3.6	3.6	2.6	35	65	0.9	1	＜1		1.4	1.3
	本部	李军	1	55	3227686	217265861	2	15	1	0	1	177	76	24.26	92	59	7.71	210	4.1	2.2	1.86364	95.4545	0.75	9	24	26	6.86	64.76	343.2	4.19	1.54	0.9	2.69	7.6	3.1	3.4	4.3	1	3.7	3.5	2.3	32	62	0.9	0.5	＞1		0.8	1.1
	西院	邱阳	1	36	9252739	701719427	2	10	0	0	1	183	85	25.38	121	81	6.7	239	4.57	1.58	2.89241	151.266	0.39	10.5	16	25	4.57	144.81	260.5	6.39	9.37	0.78	2.25	9.7	3.1	3.4	4.7	1	4.1	4	2.6	35	65	0.7	0.7	＞0.8		1	1.1
	本部	王保堂	1	47	3019271	219724444	2	2	0	0	1	177	72.5	23.14	148	96	4.16	166	1.59	2.12	0.75	78.3019	0.25	9.3	133	65	4.58	121.97	447.1	7.05	10.25	1.87	2.68	12.4	3.1	3.4	4.5	1	3.4	3.2	2.4	34	63	0.7	0.9	＜1		0.9	1.2
	西院	向业飞	1	42	9126938	701782283	2	0.25	0	0	1	177	90	28.73	127	86	7.13	216	4.2	2.25	1.86667	96	0.41	12.7	26	54	5.75	108.88	382.3	5.52	3.47	0.93	3.36	6.7	3.5	3.2	4.6	1	3.4	3.3	2.2	36	66	0.5	0.8	＜0.8		0.9	1
	本部	夏爱	1	41	3226883	300069106	2	0.04	0	0	0	180	80	24.69	142	95	3.98	151	1.69	1.72	0.982558	87.7907	0.36	/	17	17	3.3	111.36	301.4	4.9	1.35	1.22	2.87	8.1	3.3	3.3	4.2	0.9	3.7	3.6	2.3	36	67	0.8	0.9	＜1		0.9	1.1
	本部	张玉中	1	62	1924769	218912491	2	8	0	0	1	160	72	28.13	136	79	6.36	157	3.33	2.35	1.41702	66.8085	0.51	10.8	16	16	5.75	79.33	490.1	4.25	3.23	0.85	1.8	7.1	3	4	4.8	1	3.4	3.6	3.4	32	62	0.9	0.8	＞1		0.7	1.3
	本部	张洪伟	1	51	3226749	221361815	2	7	1	0	1	170	79	27.34	140	66	7.86	245	4.67	2.72	1.71691	90.0735	0.3	8.1	17	18	6.89	106.63	318.5	5.14	1.34	0.82	3.69	4.5	3.3	3.2	4.4	0.8	3.3	3.1	2.4	35	65	0.8	0.9	＜1		1	1.2
	本部	黄青桃	0	62	3226473	220126226	2	12	1	1	0	158	68	27.24	159	89	7.15	248	3.61	3.03	1.19142	81.8482	0.36	8.6	19	19	11.45	31.04	456.1	6.31	0.91	1.56	4.32	5.4	3.4	3.7	4	1.1	3.2	3.3	2	35	65	0.6	1.1	＜1		0.9	1.2
	本部	杨琴	0	25	3226294	300402296	2	0.33	0	0	0	168	67	23.74	109	63	6.93	207	3.4	2.9	1.17241	71.3793	0.51	11.3	11	9	4.4	99.75	343.7	4.1	0.82	1.34	2.47	4.3	2.4	3.1	4.2	0.7	3.8	3.3	2.2	37	67	1	0.7	＞1		0.9	1.3
	本部	彭叶文	1	51	3226135	221251071	2	0.25	1	0	1	167	66	23.67	112	69	4.48	219	2.36	1.69	1.39645	129.586	0.3	12.9	18	21	8.08	106.48	288.2	4.69	1.28	1.23	2.7	9.3	3.2	3.5	4.6	0.9	3.6	3.2	2.2	38	68	0.6	0.8	＜1		0.7	1.1
	本部	周博	1	39	3225837	219258702	2	8	1	0	1	175	79	25.8	136	86	7.07	202	2.53	3.82	0.662304	52.8796	0.59	/	30	46	7.28	150.07	338.5	/	/	/	/	7.2	3.1	3.2	4.3	0.9	4	4.1	2.6	35	65	0.7	0.6	＞1		0.9	1.1
	本部	倪中孟	1	43	3225844	221392974	2	5	0	1	1	172	68	22.99	124	85	5.87	216	2.88	2.33	1.23605	92.7039	0.47	12.6	16	11	7.84	116.42	270.6	4.81	0.82	0.98	3.43	12.7	3.2	3.1	4.2	1	3.7	3.2	2.8	35	65	0.7	0.5	＞1		1	1.2
	本部	柯利发	1	43	2112654	218711552	2	13	1	0	1	166	64	23.23	113	76	8.54	261	4.1	3.6	1.13889	72.5	0.72	9.3	27	37	6.22	107.45	369	4.01	1	1.27	2.11	8.1	3.1	3.2	4.1	0.9	3.6	3.5	2.1	33	63	0.7	0.7	1		0.8	1
	本部	赵兴运	1	67	3225816	221400653	2	0.04	0	0	0	164	69	25.65	167	84	5.1	139	2.09	2.54	0.822835	54.7244	0.23	9.4	19	22	11.36	92.46	359.3	6.46	1.94	0.98	4.43	9.4	2.9	3.5	3.8	1	3	3.5	2.2	41	72	0.6	0.8	＜1		1.2	1.2
	西院	沈德龙	1	46	3225753	701951097	2	0.08	0	0	1	168	85	30.12	140	88	8.59	183	5.99	2.02	2.96535	90.5941	0.41	9.2	55	88	5.94	112.84	403.1	4.51	4.04	0.86	2.38	6.8	3	3.4	4.7	1	3.7	3.7	2.3	34	63	0.7	1	＜0.8		0.9	1.2
	西院	杨勇	1	43	3225367	219622603	2	0.25	0	0	1	178	95	29.98	119	79	4.49	188	2.62	1.35	1.94074	139.259	0.37	7.7	32	44	5.26	115.24	426.3	4.96	2.23	1.21	3.29	7.9	3	3.9	4.8	0.9	3.4	4	2.3	37	66	0.5	0.7	＜0.8		0.7	1.2
	本部	王振平	1	62	3225283	221395785	2	12	1	1	1	169	73	25.56	124	89	5.15	161	3.32	1.38	2.4058	116.667	0.29	8.7	17	13	7.09	87.43	334.6	5.86	1.22	1.58	3.84	7.3	3	3.2	4	1.1	3.2	3.6	2.2	40	70	1	0.8	＞1		0.9	1.2
	本部	邵莲英	0	54	3225053	221317822	2	0.08	1	0	0	154	57	24.03	104	76	4.79	305	2.02	2.32	0.87069	131.466	0.29	7.4	23	4	2.92	108.41	272.8	3.88	0.72	1.3	2.15	5.4	3.1	3.3	4.2	0.9	3.6	3.4	2.2	35	64	0.6	0.7	＜1		1.1	1.2
	本部	龚万刚	1	36	3224998	701849860	2	1	0	0	0	175	102	33.31	163	92	7.51	339	3.53	3.31	1.06647	102.417	0.39	10.4	43	89	4.68	133.03	431.7	4.5	1.54	0.84	3.15	8.7	2.6	3.8	4.6	1	3.6	3.1	2.2	35	64	0.8	0.6	＞1		0.7	1.2
	本部	柯彩霞	0	46	3224697	221391284	2	5	0	0	0	150	45	20	140	89	6.49	254	4.03	1.87	2.15508	135.829	0.48	7.8	19	10	6.8	50.82	298.9	8.08	3.08	1.3	5.54	4.6	2.7	3.2	4.1	0.9	3.4	3.3	2.1	36	66	0.9	1.6	＜1		0.8	1.4
	西院	李培荣	0	63	9257082	701484628	2	8	0	0	0	158	65	26.04	135	88	4.84	259	2.41	1.88	1.28191	137.766	0.36	/	15	15	7.31	96.34	248	2.86	1.13	0.99	1.52	9.7	3.5	3.3	4	1	3.1	3	2.1	35	65	0.9	1	＜0.8		0.9	1
	本部	徐祝平	1	64	3224545	221387914	2	4	0	0	0	165	68	24.98	129	76	5	157	3.11	1.36	2.28676	115.441	0.38	7.3	17	27	9.2	92.8	256.5	3.29	0.55	1.34	1.71	11.2	3.8	4.4	4.7	1.1	3.9	4.4	2.5	40	70	0.8	1.1	＜1		1.5	2
	本部	周平	1	42	3224480	218891113	2	1	0	0	1	173	82	27.4	116	87	5.43	212	2.27	2.53	0.897233	83.7945	0.57	11.5	14	19	6.08	118.37	322.6	4.64	1.92	1.13	2.74	7.1	2.8	3.1	4.4	0.9	3.8	3.6	2	33	62	1	0.8	＞1		1	1.4
	本部	陈嵩	1	35	3224343	220496428	2	0.5	1	0	0	173	90	30.07	135	79	6.72	210	4.07	2.1	1.9381	100	0.37	11.4	72	127	5.9	114.43	449.4	5.17	6.33	0.9	2.37	14	3.2	3.7	5	1	3.6	3.4	2.1	34	62	0.6	0.6	1		0.8	0.9
	西院	许忠东	1	65	9129822	221345694	2	6	1	0	0	163	75	28.23	112	82	5.24	204	2.52	2.38	1.05882	85.7143	0.25	6.7	14	13	4.86	97.27	339.5	4.22	0.98	1.28	2.47	6.2	3.4	3.7	4.1	1	3.4	3	2.2	38	68	0.7	1	＜0.8		1.3	1.4
	西院	吕芬	0	45	3224060	701448985	2	4	0	0	0	152	75	32.46	147	104	8.73	336	5.06	3.13	1.61661	107.348	0.43	14.4	27	33	3.28	116.8	161.1	5.03	1.64	1.06	3.44	9.7	3.1	3.4	4	1	3.1	2.9	2.2	35	65	1	0.9	＞0.8		0.9	1.2
	本部	张涛	1	57	1709073	218382114	2	20	1	0	1	171	73	24.96	119	86	7.92	178	4.94	2.19	2.25571	81.2785	0.53	7.6	26	22	5.99	108.21	370.6	4.08	0.99	1.01	2.7	5.1	2.7	3	4.2	0.9	3.5	3.2	2.5	34	63	0.5	0.8	＜1		0.8	0.8
	本部	冯秀清	0	69	3223296	221379858	2	20	1	0	1	173	90	30.07	129	81	6.97	344	3.69	2.79	1.32258	123.297	0.28	11.7	21	17	7.06	95.51	268.7	3.61	1.18	0.88	2.19	9.7	3.7	3.7	4.8	1.3	4.1	3.6	2.2	35	65	0.5	0.8	＜1		0.9	1
	本部	陈士彪	1	60	1394385	217043189	2	20	1	0	1	165	70	25.71	126	75	6.57	199	3.08	2.98	1.03356	66.7785	0.23	8.7	20	18	5.08	96.84	340.9	4.86	3.6	0.97	2.32	5.5	2.9	3.4	3.6	0.9	3.1	2.9	1.7	37	67	0.7	0.7	1		0.8	0.7
	本部	丛远先	0	73	3223011	221224427	2	9	1	0	0	166	65	23.59	146	63	3.72	201	2.17	1.24	1.75	162.097	0.21	11.7	15	15	8.36	90.02	229.5	5.74	1.04	1.52	3.45	5.8	3.3	3.9	4.1	1	3.4	3.4	2.4	33	61	0.8	1.2	＜1		1	1.2
	西院	杨远红	0	57	9109575	700145157	2	10	0	0	0	156	75	30.82	112	65	4.28	192	2.79	1.2	2.325	160	0.22	10.6	18	20	8.68	65.36	184.9	3.87	1.15	1.42	1.75	9.8	3.3	3.8	4.6	1	3.9	3.8	2.6	35	65	0.8	1	0.8		1.1	1.3
	西院	王春杰	1	54	3222944	221375649	2	7	1	0	0	175	90	29.39	123	79	6.24	154	3.58	1.82	1.96703	84.6154	0.47	7.3	20	36	5.12	100.84	436	2.63	0.86	0.98	1.35	7	3.7	3.5	4.8	1.1	3.9	3.6	2.5	38	67	1.1	1.3	＞0.8		0.8	1.1
	本部	卢春琴	0	52	3222519	221362471	2	10	1	0	0	146	57	26.74	146	80	6.52	265	2.88	3.17	0.908517	83.5962	0.35	11.5	16	19	5.09	102.03	515.9	7.36	4.84	0.91	4.68	7.9	2.8	3.6	4.2	0.9	3.1	3.1	1.9	38	68	0.7	0.9	＜1		1.1	1.3
	西院	李香华	0	60	3222436	700626738	2	10	1	0	0	166	82	29.76	136	71	6.85	219	3.33	2.68	1.24254	81.7164	0.53	6.6	16	18	6.42	75.98	339.5	4.31	1.83	0.96	2.54	7.1	3.5	3.7	5.1	1.1	3.7	4	2.5	40	70	0.9	1.2	＜0.8		1.2	1.9
	本部	熊全江	1	44	3222141	221370759	2	10	1	0	1	174	75	24.77	124	69	6.95	212	2.95	2.62	1.12595	80.916	0.42	10.2	31	61	8.79	113.99	255.8	4.43	0.76	1.12	3.07	10.8	3.9	3.9	4.4	1	3.9	3.8	2	33	62	0.9	0.6	＞1		0.9	1.2
	本部	周汉清	1	63	3222028	221356587	2	13	0	0	1	168	78	27.64	146	91	8.28	140	5.43	2.27	2.39207	61.674	0.37	8.5	21	39	6	71.25	437.6	5.07	2.15	0.81	3.66	8.9	3.1	3.4	4.7	1.1	3.6	3.5	3.6	30	60	0.7	0.8	＜1		0.6	1.1
	本部	张红成	1	54	3221832	300521080	2	0.25	0	0	1	171	70	23.94	138	94	4.46	192	2.2	1.8	1.22222	106.667	0.39	12	26	36	6.84	106.13	297.7	4.75	1.23	0.88	3.48	8.5	3.1	3.2	4.7	1	3.2	3.1	2.1	35	65	0.6	0.8	＜1		0.8	1.2
	本部	姚飞	1	39	3221749	218945956	2	6	1	0	1	168	77	27.28	127	82	7.6	198	3.9	2.8	1.39286	70.7143	0.56	7.4	36	57	6.18	116.88	386	4.76	4.32	0.86	2.71	7.3	3	3.5	4.7	0.9	3.6	3.7	2.2	38	68	0.7	0.8	＜1		0.8	1.1
	本部	曾凡俊	1	56	3221347	221355764	2	7	1	0	1	168	71	25.16	141	93	5.74	180	3.2	2	1.6	90	0.39	9.1	28	26	4.1	102.95	332.7	5.98	2.57	1.07	3.67	5.8	3.2	3.4	4.4	0.9	4.1	4.1	2.5	37	67	0.6	0.7	＜1		0.8	1.3
	西院	余有姑	0	64	9233465	701727356	2	2	0	0	0	156	70	28.76	125	62	5.67	265	3.79	1.54	2.46104	172.078	0.3	7.9	9	9	6.04	105.92	274.8	5.57	2.26	1.56	3.14	/	2.8	3.4	4.2	0.8	3	3.2	2	40	70	0.7	1	＜0.8		0.9	1.2
	本部	杨先平	1	57	3220738	221357701	2	9	0	0	0	157	56	22.72	120	82	5.25	140	3.1	1.5	2.06667	93.3333	0.43	9.9	17	14	6.67	102.17	196.8	4.83	0.79	1.24	3.24	6.8	3.6	3.4	4.4	0.8	3.3	3.1	2	37	67	0.8	0.9	＜1		0.8	1.3
	本部	吕军	1	51	3220457	221357551	2	7	0	0	1	171	69	23.6	208	107	6.19	255	3.51	1.65	2.12727	154.545	0.61	7.2	21	15	20.82	8.65	403.8	4.2	1.6	0.98	2.29	7.5	3.4	3.8	5.4	1.3	3.4	3	2.2	35	65	0.9	1.1	＜1		1.2	1.5
	西院	夏国庆	1	67	9240317	701866532	2	16	0	0	1	174	69	22.79	134	71	7.93	297	5.2	1.99	2.61307	149.246	0.52	7.9	21	24	4.14	93.32	364.2	4.2	0.87	1.45	2.14	6.6	3	3	4.3	1	3.1	3.1	2.1	40	70	0.8	1	0.8		0.9	1.1
	西院	彭双枝	0	58	9105347	700149993	2	11	0	0	0	158	63	25.24	151	74	5.04	242	2.38	2.36	1.00847	102.542	0.25	7.4	17	15	8.3	90.24	530.5	4.78	1.29	1.34	2.55	6.2	3.5	3.8	4.4	1	3	3	2.1	38	67	0.8	1	0.8		1	1.2
	本部	刘友民	1	60	3218327	221330270	2	7	1	0	0	170	67	23.18	149	92	5.48	269	3.02	2.06	1.46602	130.583	0.36	7.6	22	16	9.88	45.05	433.4	6.23	1.21	2.16	3.34	5.7	2.9	3.8	4.6	1	3.1	3.3	2.4	35	64	0.6	0.8	＜1		0.7	1
	本部	梁炮兵	1	49	1993663	219470514	2	20	1	0	0	170	68	23.53	111	74	4.92	244	3.04	1.41	2.15603	173.05	0.25	10.2	100	19	6.93	122.42	415.3	4.95	24.47	0.71	0.48	9.5	3	3.5	4.2	0.9	3.2	3.1	2.3	35	65	0.9	0.8	＞1		0.7	1
	本部	王秋平	1	53	3218157	221329805	2	13	0	0	1	179	69	21.53	124	65	6.15	185	3.83	1.8	2.12778	102.778	0.38	9.2	15	9	5.9	103.69	331.5	4.97	1.1	1.33	3.45	9.9	3.2	3.5	4.1	0.9	3.4	2.9	2.2	30	57	0.6	0.9	＜1		0.8	0.8
	本部	王欣	1	34	3217697	221308440	2	10	0	0	0	176	85	17.44	138	90	6.67	194	2.99	3.19	0.937304	60.815	0.36	10.9	29	54	4.6	117.39	450.7	6.06	4.22	0.69	3.49	7.4	2.9	3.6	4.2	1	3.6	3	2.1	35	65	0.8	1	＜1		0.8	1.1
	西院	王子明	1	63	3217671	300781262	2	22	0	0	1	162	75	28.58	109	77	7.11	184	3.95	2.26	1.74779	81.4159	0.46	7.4	21	26	6.14	72.32	506.6	7.11	1.72	1.27	5	7.4	3.5	3.7	4	1	2.7	2.6	2.4	36	67	0.6	0.9	＜0.8		1	1.2
	本部	王小红	0	65	3217597	217835798	2	18	1	1	0	159	46	18.2	123	79	4.95	203	2.36	2.3	1.02609	88.2609	0.11	11.4	18	12	5.44	96.34	147.1	6.84	0.81	2.13	4.2	7	2.5	3.1	4.2	0.9	3.2	3.1	2.1	35	65	0.7	0.8	＜1		0.9	1.2
	西院	叶兴平	1	57	9268566	701659969	2	10	0	0	0	165	65	23.88	122	70	4.26	241	2.58	1.36	1.89706	177.206	0.23	8.3	9	16	8.35	95.92	328.5	3.14	1.49	0.89	1.75	8.8	3.4	3.6	4.9	0.9	3.2	3.2	2.2	39	69	0.6	0.9	＜0.8		1	1.2
	西院	刘卫平	0	60	3216525	218823504	2	9	0	0	0	162	70	26.67	183	120	5	317	3.01	1.63	1.84663	194.479	0.24	7	20	36	4.58	59.8	242	4.87	1.18	1.36	2.8	6	3.4	3.6	4.5	1	2.8	2.8	2.2	37	68	0.5	0.8	＜0.8		1.2	1.4
	本部	易平华	1	68	3217020	221321425	2	20	0	0	1	165	80	29.38	124	75	5.14	252	2.6	2.1	1.2381	120	0.36	10.6	14	14	8.49	53.69	444.6	5.17	1.97	1.33	3.08	6.7	3.3	4.4	4.4	0.9	4	3.3	2.4	33	64	0.7	1.2	＜1		0.8	0.9
	本部	张秀云	0	55	3216428	221317206	2	15	1	0	0	160	75	29.3	102	62	4.59	161	2.07	2.06	1.00485	78.1553	0.36	7.5	17	18	6.8	86.99	231.8	3.38	0.55	1.58	1.31	5.4	2.7	4	4.3	0.9	3.6	3.3	2.5	35	65	0.7	0.9	＜1		0.7	1.2
	西院	吴胜	1	54	3215917	221321315	2	22	1	0	1	178	85	26.83	136	78	5.04	181	2.8	1.7	1.64706	106.471	0.36	9.2	14	22	5.13	99.83	297.8	6.95	2.72	1.13	4.3	9.4	3.8	3.6	4.8	1	3	3	2.5	35	65	0.5	0.8	＜0.8		1	1.2
	本部	刘小凡	1	25	3215900	221298233	2	2	0	1	0	176	112	36.16	140	101	4.48	245	2.19	1.96	1.11735	125	0.29	5.6	49	117	3.34	121.4	304.6	3.95	0.95	0.91	2.57	4.8	3	3.4	5.1	1	4.3	4.1	2.6	35	65	0.8	0.5	＞1		0.6	1.3
	本部	鲁永红	0	62	3215703	221249140	2	20	1	0	0	158	70	28.04	152	82	7.1	221	3.96	2.48	1.59677	89.1129	0.45	10.5	20	19	5.5	100.32	162.6	4.31	1.29	1.39	2.29	7.4	3.5	3.8	4.2	0.8	3	3	2.1	36	66	0.9	0.7	＞1		0.9	1.7
	金银湖	赵同国	1	60	3215261	217418750	2	15	1	0	1	165	71	26.08	134	86	7.02	360	4.2	1.96	2.14286	183.673	0.5	8.2	13	12	12.7	51.69	545.6	5.87	2.38	0.91	3.97	9.5	3.1	3.8	4.1	1.2	3.5	3.6	2.1	47	67	0.6	0.8	＜1		0.9	1.1
	西院	林金水	1	64	3214286	700942309	2	0.02	0	0	1	162	70	26.67	178	81	7.97	217	4.89	2.46	1.9878	88.2114	0.37	11.7	19	32	9.97	91.9	294.9	6.05	2.77	1	3.92	16.7	3.1	3	4.7	0.9	3.7	3.5	2.4	32	60	0.5	0.7	＜0.8		0.6	0.9
	西院	陈荣利	1	63	3213954	221290576	2	5	0	0	1	160	59	23.05	111	88	5.78	205	2.91	2.46	1.18293	83.3333	0.3	13.5	27	28	7.19	90.75	348.9	4.24	1.06	1.53	2.21	9.3	4.3	3.2	4.9	1.2	3.5	3.7	2.3	35	65	0.5	0.7	＜0.8		0.6	0.9
	本部	閣巍	1	39	3213848	221279076	2	2	1	0	0	183	130	38.82	117	77	8.65	190	5.84	2.07	2.82126	91.7874	0.37	11.4	23	26	6.35	69.97	566.6	8.47	3.48	1.36	5.25	9.5	3.2	3.8	5.1	1.2	4.3	4.3	2.5	30	58	0.6	0.7	＜1		0.6	1.1
	本部	廖洪洪	0	67	3213714	219955299	2	10	0	0	0	155	50	20.81	144	77	3.39	121	2.18	1.13	1.9292	107.08	0.03	7.6	26	14	5.35	104.43	220.5	3.24	0.85	1.46	1.45	8.6	2.6	2.8	4	0.8	3.3	3.5	2	42	73	0.9	0.9	1		0.7	1.2
	本部	李松慧	0	61	3213608	219357461	2	3	1	0	0	158	56	22.43	158	74	4.79	227	2.48	1.87	1.3262	121.39	0.31	6.1	37	27	5.22	111.99	173.3	4.19	0.9	1.63	2.17	5.7	3.5	3.9	4.6	1.2	3.9	3.6	2.3	33	63	0.8	0.7	＞1		1	1.4
	本部	胡绍兵	1	57	3213536	221290541	2	10	1	0	1	169	72	25.21	137	91	6.45	233	3.3	2.4	1.375	97.0833	0.43	7.3	19	18	4.31	97.06	247.7	5.3	1.86	1.1	3.42	5.4	3.5	3.8	4.8	1	3.8	3.6	2.2	36	66	0.8	0.8	1		0.9	1.1
	本部	朱福宝	1	68	1638375	221288068	2	20	0	0	1	166	73	26.49	134	79	4.93	179	2.89	1.61	1.79503	111.18	0.31	6.6	27	51	4.44	94.28	367.6	3.19	0.83	0.89	1.82	6.9	3.7	3.8	4.6	1.1	3.7	3.6	2.8	34	63	0.9	0.9	1		1.2	1.3
	西院	陈元旦	1	67	9094375	700899517	2	10	0	0	1	167	65	23.31	137	75	8.64	218	6.83	1.06	6.4434	205.66	0.48	10.7	22	16	10.63	53.1	385.8	5.94	1.44	1	4.25	/	3.2	3.2	4.3	0.8	3.5	3.4	2.2	37	67	0.9	1.1	＜0.8		1	1.3
	西院	江春华	0	53	3211979	220091311	2	2	0	0	0	158	57	22.83	151	85	5.94	295	3.59	1.88	1.90957	156.915	0.37	7.7	14	13	3.67	129.12	322	5.41	1.95	0.99	3.3	8.9	3.1	3	4.1	0.9	2.7	2.5	2.2	35	65	0.5	0.7	＜0.8		0.7	1
	本部	涂平安	1	56	1922343	216900179	2	20	0	0	1	164	59	21.94	124	85	6.86	196	4.6	1.67	2.75449	117.365	0.47	10.3	18	9	5.38	105.05	398	4.29	1.7	0.73	2.96	9.9	3	3.4	4.2	0.9	3.2	3.2	2.1	35	65	0.8	0.6	＞1		0.7	1.3
	本部	马春华	0	67	3211229	221210021	2	10	0	0	0	150	59	26.22	146	91	5.39	176	3.27	1.75	1.86857	100.571	0.3	10	17	21	7.3	66.44	210.6	3.92	1.72	1.28	1.72	8.4	3.2	3.1	4	0.9	2.8	2.9	2.2	35	64	0.7	1.3	＜1		0.7	1
	本部	宋佳	1	36	1996755	217933452	2	2	1	1	1	172	111	37.52	126	93	10.43	325	5.95	3.75	1.58667	86.6667	0.61	11.1	19	15	6.51	125.12	272.1	5.79	3.69	0.92	3.91	8.1	3.7	4	4.8	1.2	4.4	4	2.8	38	68	0.6	0.5	＞1		0.7	1.1
	金银湖	盛明刚	1	67	3210604	221265014	2	15	0	0	1	171	74	25.31	145	72	10.92	220	4.88	4.6	1.06087	47.8261	0.78	9	19	19	7.18	77.66	438.3	4.81	7.3	0.76	1.06	6.6	4.2	4.2	4.9	0.9	4.6	3.5	2.4	30	60	0.7	0.9	＜1		0.8	1.3
	本部	熊安华	1	56	3209632	217222875	2	0.04	0	0	1	166	59	21.41	122	72	4.07	144	1.64	1.95	0.841026	73.8462	0.39	13.6	24	22	10.36	103.72	271.5	6.45	0.98	1.36	4.78	8.9	3.3	2.9	4.1	0.9	3.4	3.3	2.1	33	62	0.7	0.6	＞1		0.9	1.1
	本部	何成明	1	53	3209621	220482490	2	15	1	0	1	170	73	25.26	124	78	7.94	223	5.57	1.75	3.18286	127.429	0.53	7.5	17	17	6.64	92.03	376.5	5.26	2	0.94	3.39	6.7	3	3.9	4.8	0.9	3.5	3.6	2.7	35	64	0.9	0.8	＞1		0.7	1.1
	本部	颜露	0	34	1223836	217413407	2	10	1	0	0	160	60	23.44	143	93	5.13	471	2.3	2.37	0.970464	198.734	0.4	7.8	16	18	4.21	123.65	268.5	3.97	0.68	1.29	2.19	4.9	2.2	3.1	4	0.7	2.9	2.7	1.9	35	64	0.7	0.7	1		1.3	1.6
	本部	李志坚	1	54	3209369	220486843	2	0.04	0	0	1	180	107	33.02	116	81	3.42	93	2	0.8	2.5	116.25	0.34	12.04	34	30	5.46	108.31	212.7	4.79	3.47	0.95	2.7	14.1	3.4	3.7	4.9	1	3.9	3.6	2.3	33	62	0.8	0.8	1		0.7	1.1
	本部	杨军	1	49	1724176	218516967	2	5	1	0	1	168	51	18.07	136	97	5.98	213	3.5	1.87	1.87166	113.904	0.52	11.7	19	16	10.04	63.86	289.6	7.64	8.26	0.99	3.37	8	3.2	3	4.2	1	3.5	3.4	2	35	65	0.7	0.9	＜1		0.9	1.1
	本部	王显锋	1	46	3209129	701758646	2	0.01	0	0	0	172	75	25.35	137	102	6.7	210	4.3	1.6	2.6875	131.25	0.56	11.2	23	29	5.52	109.44	296.2	4.63	0.91	1.13	2.97	9.7	3.4	3.6	4.5	1	3.8	3.8	2.3	33	62	0.7	0.9	＜1		0.8	1.1
	本部	许志兵	1	44	3209095	300276734	2	0.04	0	0	1	170	88	30.45	147	92	6.92	184	3.95	2.59	1.5251	71.0425	0.34	6.5	23	25	6.73	102.77	358.1	5.94	2.36	1.01	4.1	8.6	3.1	3.6	5	1	3.6	3.8	2.7	33	62	0.6	0.6	1		0.8	1
	本部	代尊林	1	44	2035994	218039662	2	9	1	0	1	168	71	25.16	174	102	6.63	157	3.75	2.15	1.74419	73.0233	0.53	9.6	19	32	6.44	106.82	229.1	6.44	0.93	1.13	4.78	13.2	3.1	3.4	4.6	0.9	3.7	3.6	2.6	40	70	1	0.9	＞1		0.9	1.1
	金银湖	王同运	1	49	3208956	300675647	2	14	0	0	1	172	74	25.01	126	75	5.14	171	2.29	2.33	0.982833	73.3906	0.42	7.3	17	20	4.3	98.93	444.4	5.28	1.23	0.98	4.14	6.5	3.1	3.7	5.1	0.9	3.6	3.4	2.3	37	66	0.8	0.6	＞1		0.8	1.2
	西院	陈勇	1	53	2076237	701871464	2	3	0	1	1	165	74	27.18	154	104	5.55	164	3.04	1.87	1.62567	87.7005	0.34	8.5	22	50	5.68	111.11	434.5	6.82	7.33	1.02	2.8	7.2	3.4	3.8	4.1	1.4	3.1	3.2	2.3	35	65	0.7	1	＜0.8		1.1	1.5
	西院	田楚清	1	72	3208636	218199294	2	0.01	0	1	1	172	67	22.65	154	89	8.81	202	7.48	1.07	6.99065	188.785	0.25	13.5	14	17	7.68	48.4	447.2	4.96	1.38	0.9	3.44	8.3	3.5	3.6	4.3	0.9	2.8	2.6	2.3	35	65	0.5	0.9	＜0.8		0.8	1.1
	西院	孙术英	0	58	3208433	701899307	2	0.92	0	0	0	152	60	25.97	151	92	5.08	276	3.07	1.76	1.74432	156.818	0.18	6.6	20	13	5.44	101.16	274.3	6.17	0.92	1.44	3.9	/	3.2	3.5	4.8	1	3.2	3.3	2.4	40	70	1	1.2	＜0.8		0.9	1.4
	本部	胡玉仙	0	65	1356949	215319952	2	13	0	0	0	155	58.5	24.35	147	75	4.17	204	2.28	1.54	1.48052	132.468	0.28	6.4	25	22	5.09	96.18	243.9	6.26	2.25	1.22	4.2	6	3.3	3.5	4.1	1.1	3.5	3.1	2.1	36	66	0.9	1.1	＜1		1.2	1.3
	本部	江亚平	1	70	3207781	221257729	2	10	0	1	1	170	65	22.49	149	73	6.49	214	3.68	2.28	1.61404	93.8596	0.45	8	17	15	9.17	93.37	264	4.05	1.4	1.13	2.46	7.8	2.7	3.5	3.8	1	3.4	3.1	2.3	36	66	0.5	0.8	＜1		0.9	1
	西院	周格	1	48	9199344	700666259	2	7	1	1	1	179	88	27.46	131	85	6.79	289	4.74	1.68	2.82143	172.024	0.24	7.1	17	28	5.81	107.21	328.9	4.81	2.89	1.02	2.89	7.3	3.1	3.4	4.3	1.1	4	3.6	2.6	36	66	0.8	1	0.8		0.9	1.1
	西院	段志超	1	69	9264549	300779993	2	13	1	0	1	170	70	24.22	114	74	9.88	406	5.64	3.69	1.52846	110.027	0.4	8.2	25	26	5.92	94.48	248.5	3.49	0.75	1.03	1.97	7.4	3.2	3.6	4.3	0.9	3.2	3.5	2	35	65	0.9	0.6	＞0.8		1.2	1.2
	西院	彭胜刚	1	44	3206402	221253916	2	0.25	0	1	1	161	70	27.01	154	101	4.33	237	1.97	2	0.985	118.5	0.3	8.7	41	58	3.36	123.18	355.5	9.45	7.52	1.59	5.11	7.7	3	3.2	4.4	1	3.5	3.3	2.5	37	67	1.1	0.8	＞0.8		1.1	1.3
	本部	刘清兰	0	53	3206351	221253936	2	8	1	0	0	165	61	22.41	88	49	3.72	337	2.6	0.9	2.88889	374.444	0.17	8	13	9	4	102.85	153.7	5.29	0.72	2.05	2.91	9.6	2.8	3.3	4.4	0.9	3.2	3.1	2.5	36	66	0.8	1.2	＜1		0.8	1.1
	本部	张晋菁	0	52	2197670	216740965	2	2	1	0	0	165	72	26.45	135	81	4.17	290	2.2	1.7	1.29412	170.588	0.27	7.5	23	29	6.18	108.67	244	4.04	2.61	0.83	2.34	7.4	2.8	3.9	4.6	0.9	3.2	3.4	2.1	36	66	0.7	0.6	＞1		0.6	1.1
	本部	武博	1	30	3205973	300740314	2	1	1	0	0	185	96	28.05	146	108	8.03	277	3.67	3.79	0.968338	73.0871	0.37	8.6	19	29	3.52	126.49	355.3	3.63	1.85	0.63	2.12	8.1	3.1	3.4	4.7	1	3.2	3.3	2.6	33	62	0.6	0.7	＜1		0.9	1
	本部	王思惠	0	64	3205902	213062461	2	0.08	0	0	0	165	70	25.71	130	80	5.13	191	2.5	1.9	1.31579	100.526	0.58	5.7	27	18	3.18	98.33	166.1	4.33	0.72	1.92	1.97	4.6	3.5	3.4	4.9	0.9	3.2	3.5	2.5	44	75	0.7	0.9	＜1		1.1	1.5
	本部	钱潇潇	0	34	3205872	300020315	2	0.5	0	0	0	160	74	28.91	148	99	6.09	335	3.58	2.13	1.68075	157.277	0.29	6.3	16	13	3.89	121.81	368.1	3.42	0.56	1.19	1.93	4.7	2.7	3	4.3	1	2.9	2.9	2.1	35	65	0.8	0.6	＞1		0.8	1.4
	本部	熊瑛	0	59	2023560	218155223	2	16	0	0	0	165	82.5	30.3	143	66	7.72	340	4.5	2.4	1.875	141.667	0.68	8.7	13	13	7.2	55.57	445.8	3.19	0.37	1.3	1.56	7.4	3.4	3.3	4.1	1	3.1	3	2.7	36	66	0.6	1	＜1		1.1	1.7
	本部	张志新	1	68	3205461	213132433	2	0	0	0	0	164	60	22.31	158	93	4.91	224	3.47	1.16	2.99138	193.103	0.24	10	18	9	5.73	80.05	289.2	4.53	0.94	1.07	3.06	9.9	3.9	3.8	4.8	1	3.4	3.6	2.2	36	66	0.5	0.7	＜1		0.9	1
	金银湖	李瑞华	1	54	1802119	215704557	2	8	1	1	1	168	93	32.95	129	80	4.95	156	3.16	1.47	2.14966	106.122	0.3	8.7	18	21	11.87	66.61	470.3	2.88	2.01	0.74	1.3	8.5	3.9	3.7	4.9	1.2	3.7	3.6	2.6	35	65	0.6	0.7	＜1		1	1
	本部	陈春桃	0	63	1819529	219409722	2	10	0	0	0	161	52	20.06	146	61	3.83	156	1.78	1.65	1.07879	94.5455	0.3	7.3	18	14	4.33	109.3	219.1	4.25	1.81	1.24	2.45	8.5	3.1	3.6	4.1	1	3.2	2.8	1.9	35	65	0.8	0.7	＞1		0.6	0.9
	本部	吴启安	1	52	3204916	220456757	2	3	0	0	0	170	80	27.68	140	90	6.42	207	3.11	2.46	1.26423	84.1463	0.46	9.1	25	17	5.39	114.49	418.5	4.53	1.1	1.03	2.99	9.5	3.5	3.8	4.9	1	3.6	3.8	2.5	35	65	0.6	0.8	＜1		0.7	1
	本部	张欲玲	0	60	1991709	217799804	2	8	1	0	0	164	50	18.59	120	82	3.38	194	1.45	1.58	0.917722	122.785	0.25	6.6	16	11	4.9	97.63	211.4	4.13	0.68	1.65	2.05	6.3	3	3.7	4.3	0.8	3.1	3.2	2.3	38	68	0.7	0.8	＜1		0.8	1.3
	本部	曾宪武	1	54	1721362	217646612	2	16	1	0	0	174	85	28.08	137	88	9.39	214	5.8	2.53	2.29249	84.585	0.61	10.4	21	16	8.72	81.3	312.8	3.57	1.23	1.14	1.73	19.8	3.5	3.6	3.8	1.3	3.6	3.2	2.4	33	62	0.5	0.8	＜1		0.9	1
	本部	李书华	1	60	3204377	218113930	2	10	0	0	1	154	55	23.19	149	94	8.36	299	5.27	2.31	2.28139	129.437	0.6	6.6	26	24	7.85	46.48	349.7	5.95	1.04	1.43	4.27	4.5	3.1	3	4.1	0.9	3.7	3.2	2.3	34	64	0.7	1	＜1		1.1	1.2
	本部	张龙华	1	59	1402031	219312143	2	13	0	0	1	176	76	24.54	118	75	4.95	172	2.94	1.51	1.94702	113.907	0.41	6.1	16	10	4.35	102.34	338.9	4.46	0.75	1.18	2.85	6.5	2.9	4.2	4.8	1	3.8	3.8	2.4	36	66	1	1	1		1.1	1.1
	本部	张成	1	26	1913612	216882950	2	10	1	0	0	173	80	26.73	154	87	5.35	240	2.83	2.19	1.29224	109.589	0.24	12.8	22	29	3.49	137.43	231.5	5.93	10.04	0.7	2.01	12.9	2.8	3.4	4.1	1	3.6	3.6	2.7	37	67	0.8	0.5	＞1		1	1.1
	本部	熊家强	1	58	3271291	221736843	2	0.02	1	1	1	157	78	31.64	146	80	8.27	139	5.58	1.73	3.22543	80.3468	0.71	8.6	24	19	8.59	41.09	410.4	3.73	1.56	0.9	2.11	5.6	3.2	3.8	4.9	1	4	3.4	2.5	32	60	0.9	1.2	＜1		0.8	1.3
	本部	童漂	0	30	3271529	300584796	2	1	1	1	0	166	83	30.12	112	82	9.71	266	6.65	2.59	2.56757	102.703	0.25	11.1	21	39	4.48	125.86	350.3	5.3	1.82	1.2	3.43	4.4	2.9	3.7	4.6	0.9	3.9	3.4	2.2	38	69	0.9	0.6	＞1		0.7	1
	本部	杨国华	0	65	1871986	216144304	2	5	1	0	0	170	75	25.95	114	68	4.1	152	2.05	1.74	1.17816	87.3563	0.24	10.7	19	21	5.8	89.09	279.9	7.68	3.01	1.31	5.2	6.6	3	3.7	4.5	0.9	3	3.4	2.3	35	64	0.9	0.8	＞1		0.8	1
	金银湖	闵志育	1	57	3271621	215368959	2	10	0	0	1	174	74	24.44	151	92	6.07	193	3.26	1.95	1.67179	98.9744	0.53	9	11	10	8.5	52.42	307.2	3.3	1.63	1	1.78	9.9	3	3.8	4.5	1.1	3.6	3.9	2.2	35	65	0.6	1	＜1		0.9	1
	本部	杨福平	1	62	1548652	216937848	2	20	1	0	0	167	66	23.67	145	89	4.68	179	2.3	1.8	1.27778	99.4444	0.4	6.7	22	15	8.75	92.85	305.3	5.25	0.75	1.33	3.48	6.7	3.5	4.2	4.6	1	3.6	3.7	2.3	38	68	0.7	0.9	＜1		0.6	1.2
	本部	段修群	1	66	3271886	221741330	2	7	0	1	1	163	78	29.36	129	82	6.99	88	4.1	2.2	1.86364	40	0.6	6.8	30	51	4.93	98.13	265.8	4.11	1.42	0.93	2.66	7.2	3.7	3.5	4.3	1.1	3.4	3.4	2.3	36	66	0.6	1	＜1		0.9	1.3
	本部	洪宇	1	53	3272002	221736833	2	7	1	0	1	170	73	25.26	120	80	4.92	144	2.5	1.6	1.5625	90	0.4	9.9	16	14	6.81	104.02	289.8	3.62	0.72	0.88	2.32	11.8	3.1	3.2	4.5	1	3.8	3.5	3.8	39	69	0.6	0.7	＜1		0.8	0.9
	本部	王陆水	1	63	2205657	219296070	2	20	1	0	1	178	75	23.67	117	63	5.02	181	3.3	1.1	3	164.545	0.5	8.7	18	12	6.02	105.82	276.7	4.67	0.76	1.37	3.19	7.6	3.4	3.6	4.7	1.1	3.4	3.4	2.4	36	66	0.5	0.7	＜1		0.6	1
	本部	许国平	1	55	2066464	219789954	2	18	1	0	1	165	64	23.51	104	69	8.29	206	4.7	2.5	1.88	82.4	0.8	6.4	21	23	6.93	101.71	304.7	5.54	1.51	1.13	3.86	4.9	3.2	4.1	4.7	1	3.8	3.5	2.3	38	68	0.6	0.8	＜1		1.1	1.2
	本部	廖爱桃	0	59	3272264	218524949	2	3	0	0	0	161	53	20.45	156	85	4.26	117	1.9	1.8	1.05556	65	0.4	11.8	30	51	6	89.15	212.5	4.03	0.48	1.57	2.17	6.5	3.4	3.5	4	1.1	3.8	3.1	2.1	36	66	0.5	0.9	＜1		3	1.5
	本部	吴胜	1	43	3272406	218645273	2	5	0	0	1	176	66	21.31	139	80	9.34	238	7.2	1.4	5.14286	170	0.6	11.1	18	14	5.36	113.7	314.4	4.86	1.43	1	3.39	9.5	2.9	3.3	4.7	0.8	3.5	3.7	2.3	37	68	0.8	0.6	＞1		0.8	1.2
	本部	邓普和	1	38	3272684	217571633	2	0	0	1	1	159	68	26.9	131	63	5.71	226	3.6	1.6	2.25	141.25	0.4	9.3	18	31	3.4	119.86	507.2	5.86	4.31	0.84	3.21	5	2.9	3.5	4.7	1	3.2	3.4	2	41	70	0.7	0.6	＞1		1	1.2
	本部	吴远营	1	59	3272705	220451765	2	2	0	0	0	169	81.5	28.54	120	78	4.97	187	2.7	1.6	1.6875	116.875	0.5	7.5	21	25	5.1	93.28	317.2	4.48	2.73	0.89	2.37	7.8	4	3.9	5.1	1.1	3.4	3.5	2.4	30	60	0.6	0.5	＞1		0.9	1.3
	西院	闵勋幼	1	70	9115704	221749702	2	10	0	0	1	176	52	16.79	127	73	4.31	195	2.34	1.66	1.40964	117.47	0.22	14.5	24	11	3.74	82.41	166.8	2.61	0.69	0.81	1.49	7.5	3.7	3.3	4.8	1	4.1	3.9	2.7	40	70	0.5	0.4	＞0.8		0.6	0.8
	本部	张志姣	0	42	3272959	221714106	2	8	1	0	0	153	52	22.21	116	78	5.47	192	3.3	1.7	1.94118	112.941	0.4	12.5	31	73	4.01	111.12	368.9	3.75	1.08	1.37	1.99	12.5	3.3	3.3	3.8	0.8	3.1	3.3	2.3	36	66	0.6	0.4	＞1		0.6	0.9
	西院	邓炎清	1	57	3273223	700632354	2	7	1	0	1	171	86	29.41	133	80	4.41	92	1.96	1.91	1.02618	48.1675	0.36	6.3	27	32	6.01	103.99	346.4	3.25	1.69	0.93	1.78	6.3	3.3	3.9	4.5	1	3.4	3.1	2.3	35	65	0.7	0.9	＜0.8		0.7	0.9
	本部	徐诚	1	29	3273218	219852895	2	0.02	1	0	0	174	120	39.64	140	88	8.18	306	4.77	2.79	1.70968	109.677	0.49	6.8	100	130	3.7	123.66	443.6	6.19	4.44	1.04	3.79	6.58	2.7	3.6	4.8	1.1	3.3	3.3	2	40	71	0.8	0.6	＞1		1.2	1.4
	本部	周发文	1	51	3273214	221742724	2	12	1	0	0	165	82	30.12	131	81	4.38	170	2.7	1.1	2.45455	154.545	0.5	7.3	17	20	4.29	99.35	374.2	6.01	1.16	1.37	4.02	7.2	3.1	3.8	5	1	3.7	3.4	2.1	37	66	0.7	0.6	＜1		0.7	0.9
	本部	韩进富	1	47	2208745	219480076	2	2	0	0	0	172	75	25.35	124	85	4.89	188	3.01	1.37	2.19708	137.226	0.41	7.5	23	27	4.82	110.84	334.8	4.27	0.66	1.32	2.72	8.3	3.3	3.7	4.3	0.9	3.5	3.2	2.3	37	67	0.7	0.5	＞1		0.9	1
	本部	严辉	1	51	1495063	217424815	2	9	0	0	1	178	71	22.41	105	65	3.93	203	2.2	1.3	1.69231	156.154	0.2	6.6	22	17	4.24	101.58	353.8	4.22	2.51	1.17	2.01	5.7	3	3.7	4.3	1	3.4	3.4	2	34	64	0.8	0.7	＞1		0.9	1
	本部	黄敏	1	58	3274802	219912281	2	20	1	0	1	169	77	26.96	113	82	5.79	172	3.43	1.81	1.89503	95.0276	0.43	6.7	15	14	7.28	52.85	420.7	4.13	1.39	0.92	2.74	7	3.5	3.2	4.5	0.9	3.2	3.5	2.2	33	62	0.8	0.7	＞1		0.8	1
	本部	段志强	1	69	1510848	217132799	2	19	0	0	0	167	62	22.23	127	79	5.78	205	2.97	2.34	1.26923	87.6068	0.32	6.4	27	20	3.84	89.97	412.8	3.93	0.68	1.2	2.37	5.8	3.1	3.5	4.4	0.9	3.6	3.1	2.1	35	63	0.7	1.2	＜1		0.9	1.3
	本部	陈慧芳	0	57	1650119	218179006	2	16	1	0	1	160	53	20.7	97	81	8.34	190	5.66	1.99	2.84422	95.4774	0.54	6.9	19	15	5.52	108.85	215	2.55	0.42	0.88	1.3	6.1	3	3.1	4.3	0.9	3.3	3.2	2.1	39	69	0.9	0.7	＞1		0.7	1
	西院	孙丽琴	0	62	3107752	701664293	2	4	1	0	0	162	64	24.39	113	69	5.52	227	3.22	1.74	1.85057	130.46	0.45	6.6	18	12	3.8	98.45	312	3.78	0.57	1.9	1.41	4.9	3.5	3.4	4.4	0.9	3.3	3.4	2.3	35	65	0.6	0.9	＜1		0.7	1
	本部	汤安源	1	69	3275928	220622936	2	10	0	0	0	178	63	19.88	140	80	5.28	166	3.39	0.8	4.2375	207.5	0.52	6.3	15	6	9.4	38.96	393.6	5.11	2.83	0.85	3.14	7	3.5	3.5	4.4	1	3.7	3.4	2.4	35	65	0.5	0.9	＜1		0.8	1
	本部	王长森	1	58	2015196	217420457	2	10	0	1	1	170	85	29.41	129	77	4.33	158	2.85	1.12	2.54464	141.071	0.3	7.1	21	22	7.1	96.54	381.1	4.94	3.41	0.82	2.983	10	3.4	4.7	5.1	1.2	4.4	3.7	2.5	35	65	0.7	0.9	＜1		0.7	1.3
	本部	潘娅娟	0	48	3276935	211006961	2	4	1	0	0	161	60	23.15	138	74	4.35	191	1.6	2	0.8	95.5	0.5	6.4	20	20	7.2	110.25	293.5	4.62	0.69	1.5	2.4	5.1	2.9	3.3	4	0.9	3.1	3	2.3	35	65	0.7	0.6	＞1		1	1.2
	本部	郭思佳	0	27	3277006	219446208	2	1	1	1	0	158	72	28.84	143	79	9.89	327	5.1	3.7	1.37838	88.3784	0.6	9.9	52	77	2.67	148.91	396.2	4.27	2.51	0.86	2.24	9	2.6	3.3	4.1	0.8	3.3	3.1	2.1	34	64	1	0.7	＞1		0.9	1.4
	本部	许海华	1	41	3277035	218550657	2	1.5	1	1	1	171	91	31.12	152	107	6.39	195	3.8	1.8	2.11111	108.333	0.6	11.5	33	44	4.26	112.36	319.4	4.14	2.68	0.74	2.56	8.9	2.9	3.5	4.8	1	3.2	3.4	2.2	36	66	0.5	0.7	＜1		0.8	1
	西院	尤新忠	1	63	9240689	700885894	2	10	0	0	1	174	72	23.78	157	89	5.85	133	3.73	1.1	3.39091	120.909	0.76	7.2	22	14	6.31	82.79	547.6	5.42	3.11	1.1	3.24	7.4	3.7	3.8	4.6	1	3.1	3.1	2.2	32	60	0.5	0.8	＜0.8		0.8	1.1
	本部	雷正涛	1	44	3277426	217973557	2	3	1	0	0	166	67	24.31	117	75	7.81	183	5.2	2.1	2.47619	87.1429	0.5	13.9	19	21	2.67	118.29	164.9	4.87	0.56	1.19	3.33	7.1	2.7	3.3	4.9	1	3.6	3.3	2.2	34	64	0.7	0.6	＞1		0.8	1
	本部	胡安平	1	51	3277474	221783799	2	0	1	1	1	178	76	23.99	132	94	7.56	219	3.66	3.15	1.1619	69.5238	0.61	11.9	24	23	6.15	100.91	341.7	3.28	0.92	0.68	2.17	7.1	3.1	3.9	4.5	0.9	3.8	3.7	2	40	70	0.6	0.8	＜1		0.8	1.2
	本部	罗汉有	0	60	9215472	701660174	2	20	0	0	0	173	80	26.73	150	74	5.51	152	2.59	1.88	1.37766	80.8511	0.16	7.5	11	10	13.71	20.06	312.3	3.46	1.59	1.01	1.92	4.7	3.6	4.7	5.7	1.2	3.8	3.6	2.8	40	70	0.5	0.9	＜1		1	1.1
	本部	严友云	0	56	3178971	218523654	2	26	1	0	0	160	81	31.64	123	71	7.26	231	4.21	2.69	1.56506	85.8736	0.2	7.5	19	19	4.83	100.71	383.7	5.38	1.27	1.56	3.33	6.5	3.1	3.2	4.1	1.1	3.4	3.4	2.5	40	70	1.1	1	＞1		0.8	1.2
	西院	桂纪友	1	64	9225419	701897847	2	20	0	0	1	173	73	24.39	119	68	6.22	258	3.66	2.19	1.67123	117.808	0.3	6.4	17	16	7.35	76.16	297.5	3.82	1.08	1.14	2.3	6.1	3.8	3.4	4.2	1	3.4	3.3	2	35	65	0.6	0.8	＜0.8		0.7	1
	本部	程红兵	1	53	3278445	221786582	2	20	1	0	1	171	81	27.7	130	76	7.5	194	4.85	1.7	2.85294	114.118	0.57	8.6	34	19	7.79	77.92	461.3	4.03	3.15	0.89	1.93	8.1	3.3	3.6	4.7	1	4	3.7	2.6	35	65	0.7	0.6	＞1		1	1.2
	本部	程功	1	28	3278953	300620730	2	0.5	0	0	1	182	85	25.66	157	71	9.38	278	5.8	2.6	2.23077	106.923	0.7	9.8	30	38	2.1	138.16	451.4	4.94	1.19	0.94	3.1	5.7	2.9	4	4.8	1	3.5	3.5	3.5	38	68	0.4	0.8	＜1		0.8	1
	本部	曹兴才	1	46	3279249	221800010	2	15	0	1	1	160	56	21.88	140	97	6.45	241	3.2	2.5	1.28	96.4	0.4	8.8	18	16	12.43	61.6	346.6	5.44	1.85	0.83	3.78	9.9	3.1	3.1	4.5	1.1	3.2	3.3	2.2	31	59	0.8	1	＜1		0.9	1
	本部	全永翠	0	60	3209045	219833719	2	0	1	0	0	160	74	28.91	147	93	6.59	316	4.2	1.8	2.33333	175.556	0.4	11.2	36	16	2.47	104.23	346.9	7.44	6.39	1.15	4.75	8.2	3.3	3.1	4	0.9	2.9	3	2.1	35	65	0.5	0.9	＜1		0.8	1
	本部	严国钰	1	47	1744843	221799686	2	0.02	0	1	1	164	67	24.91	117	83	7.88	174	4.6	2.5	1.84	69.6	0.48	12.3	20	22	4.02	105.96	215.4	3.8	1.18	1.02	2.25	7.7	3.7	4	4.6	0.9	3.3	3.2	2.2	33	62	0.7	0.5	＞1		0.6	1
	本部	龙世平	1	65	3279805	219478819	2	16	1	0	1	173	64	21.38	114	62	3.69	166	1.9	1.4	1.35714	118.571	0.3	9.3	18	16	9.05	90.06	265.9	5.3	0.53	1.52	3.5	5.3	3.5	3.7	4.8	0.8	3.8	3.4	2.2	36	66	0.8	0.7	＞1		0.7	1.2
	本部	胡仁祥	1	55	3280089	221805468	2	11	0	0	1	169	87	30.46	124	65	9.62	315	6.45	2.17	2.97235	145.161	0.87	6.8	64	44	9.88	13.93	435.5	2.35	1.25	0.52	1.24	/	3.7	4.5	4.7	1.2	3.7	3.6	2.7	32	60	0.8	0.7	＞1		0.8	1.2
	本部	钟少平	1	44	1504303	218024150	2	19	0	0	0	173	68	22.72	108	86	8.75	235	5.72	2.33	2.45494	100.858	0.57	10.4	17	20	7.26	113.16	372	2.38	1.13	1.09	0.76	4.1	3.3	3.9	4.6	0.9	3.6	3.6	2.6	36	66	1	0.6	＞1		0.7	1
	本部	张文	1	45	3280288	221742315	2	18	0	0	0	175	69	22.53	128	84	6.49	172	4.12	1.9	2.16842	90.5263	0.31	13.4	19	21	12.93	25.89	504.1	5.4	1.45	1.15	3.9	4.7	3.2	3.7	4.3	1	3.3	3.1	2.5	33	62	0.8	0.7	＞1		0.7	1.4
	本部	汪志国	1	43	3280353	300684903	2	3	1	1	1	167	63	22.59	146	101	4.31	324	2.53	1.43	1.76923	226.573	0.3	12.4	14	10	5.5	136.48	384.4	7.75	2.58	0.95	5.92	8.9	3.3	3.1	4.2	0.8	3.5	3.2	2.1	33	62	0.6	0.8	＜1		0.7	1.1
	本部	钱保	1	57	3255596	220807297	2	20	1	0	1	180	75	23.15	147	90	6.52	191	3.9	1.9	2.05263	100.526	0.6	8.9	19	17	16.8	43.57	403.3	4.61	1	1.12	2.91	8.2	3.5	3	4.1	1.1	3	3	2.3	33	62	0.6	0.9	＜1		0.9	1.1
	本部	何卓凡	1	18	3280556	221810524	2	0.75	0	0	1	175	79	25.8	121	96	4.73	149	1.9	2.4	0.791667	62.0833	0.3	9.5	54	143	4.11	148.1	419.2	4.64	3.34	0.82	2.48	8.6	2.5	3.7	4.7	1	3.9	3.5	2.3	35	65	1.1	0.5	＞1		0.8	1.3
	本部	潘建国	1	67	1732213	220126470	2	25	0	0	0	164	73	27.14	155	98	4.22	224	2.4	1.4	1.71429	160	0.3	8.5	27	26	5.37	93.6	353.8	6.96	2.05	1.06	4.77	8.8	3.8	4	4.6	1	3.9	3.4	2.3	32	60	0.5	0.9	＜1		1.3	1.5
	本部	曹翊	1	22	3280943	21771604	2	10	1	0	1	182	84	25.36	156	100	6.41	159	3	2.7	1.11111	58.8889	0.6	13	14	14	4.04	124.19	459.7	5.8	1.64	0.95	4.3	/	2.7	3.2	5.1	1.1	4.2	4.2	2.3	35	65	0.8	0.6	＞1		0.8	1
	本部	胡思宝	0	26	3282276	219823666	2	8	1	0	1	158	85	34.05	136	84	7.2	199	4.3	2.4	1.79167	82.9167	0.4	11.1	18	36	4.66	144.02	341.3	4.31	5.67	0.62	1.95	6	2.8	3.6	4	0.8	3.4	3.7	2	31	59	0.8	0.7	＞1		0.8	1.2
	本部	刘燕芳	1	65	1871430	221131904	2	13	1	0	1	170	66	22.84	145	75	5.47	354	2.99	1.8	1.66111	196.667	0.48	9.6	31	34	10.72	89.57	408.7	2.94	0.57	0.99	1.55	4.3	3.5	3.5	4.4	1	3	3.2	/	35	65	0.5	0.9	＜0.8		0.7	1
	本部	鄢来军	1	55	3204930	219455899	2	6	0	1	1	165	68	24.98	134	62	6.11	175	2.93	2.51	1.16733	69.7211	0.52	10.2	14	11	8.98	100.34	399.2	4.69	0.9	1.1	3.17	6.4	3.4	3.7	4.8	1	4	3.7	2.4	36	66	1.1	0.9	＞1		1	1.6
	本部	吴龙	1	33	3203880	220457979	2	0.08	1	0	0	176	72	23.24	129	82	5.15	109	2.97	1.85	1.60541	58.9189	0.3	9.8	20	23	6.29	114.14	276.9	5.17	1.21	0.92	3.66	8.1	3	3.4	4.2	0.9	3.6	3.2	2.4	36	66	0.5	0.7	＜1		0.9	1
	本部	王奥	1	33	3203861	221247077	2	0.04	1	1	0	170	80	27.68	146	80	5.5	229	2.79	2.35	1.18723	97.4468	0.19	10.2	24	40	5.59	114.89	317.5	6.73	1.74	0.85	5.24	6	3.2	2.9	3.7	1	2.9	2.9	2.3	38	68	0.7	0.6	＞1		0.5	0.7
	本部	许可	1	33	3203388	300724104	2	1	1	0	0	172	85	28.73	141	81	6.41	270	3.55	2.27	1.56388	118.943	0.4	7.5	26	43	4.91	100.23	358.2	3.65	2.95	0.98	1.84	6.9	2.9	3.7	4.6	0.9	3.3	3.4	2.3	38	68	1	0.8	＞1		0.8	1.4
	西院	关玉章	1	67	3202853	219755614	2	20	0	0	1	165	59	21.67	149	91	7.97	262	4.63	2.9	1.59655	90.3448	0.35	8	17	17	6.24	100.79	215.3	4.08	0.64	1.06	2.62	8.6	3.2	2.7	4.1	0.9	3	2.8	2.2	33	62	0.6	1	＜0.8		0.9	1.1
	本部	谢君红	1	49	3202795	220450458	2	10	1	0	0	154	58	24.46	147	89	7.82	276	4.8	2.3	2.08696	120	0.64	9.5	18	22	6.86	121.87	273.7	5.39	1.96	0.89	3.9	7.6	3	3.6	5.3	1.1	3.4	3.1	2.4	33	62	0.6	0.7	＜1		0.7	1.1
	本部	王又香	0	58	3202702	220447033	2	0.02	1	0	0	158	69	27.64	148	68	4.74	169	1.6	2.66	0.601504	63.5338	0.38	10.3	27	42	3.15	111.15	223	4.24	0.92	1.06	2.76	6.4	3.4	3.8	4.6	0.8	3.6	3.5	2.4	34	64	1.3	1	＞1		1	1.4
	本部	胡汉梅	0	69	3202602	219032195	2	19	1	0	0	158	71	28.44	132	70	8.19	249	5.09	2	2.545	124.5	0.71	8.8	37	28	6.55	90.96	472.8	3.44	3.15	0.72	1.61	8.9	2.9	4.1	5	1	3.3	3.4	3	36	66	0.9	0.9	1		1.1	1.7
	本部	郝明	1	38	3202428	219782478	2	0.01	0	0	1	181	124	37.85	155	98	8.13	216	4.36	3.24	1.34568	66.6667	0.31	11.2	28	42	5.32	119.54	434.2	3.88	5.02	0.59	1.61	13.5	4.2	4.5	5.3	1.2	4	4	2.7	34	64	0.6	0.6	1		0.7	1.2
	西院	章启超	1	59	2053660	218238328	2	2	1	0	0	162	60	22.86	130	69	4.71	225	2.59	1.71	1.51462	131.579	0.3	6.2	19	16	6.35	83.4	337.5	3.47	0.78	1.17	1.81	5.9	3	3.5	4.2	0.8	3	3.2	2.2	40	70	0.7	0.9	＜0.8		0.7	1
	西院	汪德胜	1	60	3201259	221005887	2	10	1	0	0	162	67.5	25.72	154	94	5.98	172	4.33	1.16	3.73276	148.276	0.45	6.3	17	26	4.89	86.38	295	4.24	1.16	1.3	2.1	6.7	3.8	3.5	4.8	1	3.7	3.5	2.6	40	70	0.8	1.2	＜0.8		1	1.2
	本部	陈洪胜	1	53	1888808	216992731	2	13	0	0	0	167	68	24.38	132	91	5.49	170	3.1	1.6	1.9375	106.25	0.48	7	14	15	6.7	97.25	344.3	4.78	1.92	0.82	2.99	7.4	3.5	3.7	4.4	1	3.4	3	2.2	34	62	0.5	0.9	＜1		0.7	0.9
	西院	龚勇	1	39	3200684	220163268	2	0.04	1	0	1	180	85	26.23	149	100	7.47	227	3.75	3.14	1.19427	72.293	0.43	13.6	17	35	4.53	102.31	467.6	5.75	2.89	0.82	3.65	6.6	3.1	3.3	4.4	1	3.3	3.1	2.3	35	64	0.7	1	＜0.8		1.1	1.4
	本部	陈小红	0	51	3200316	220435694	2	0.04	0	0	1	172	74	25.01	115	83	5.06	132	2.9	1.7	1.70588	77.6471	0.39	10.3	8	13	4.4	102.09	205.5	4.32	1.86	0.75	3.24	11.7	3.3	3.8	4.7	1.1	4	3.9	2	32	63	0.6	0.7	＜1		0.8	0.9
	本部	陈浩	1	25	3200140	220434312	2	0.08	0	0	0	180	75	23.15	135	85	4.53	230	2.68	1.48	1.81081	155.405	0.31	7.3	24	31	5.04	121.66	288.5	4.04	1.14	1.27	2.37	5.2	2.9	3.2	4.6	0.6	3.7	3.3	2.6	38	68	1	0.6	＞1		0.9	1.1
	本部	郜世安	1	40	3200019	300587095	2	11	1	0	1	173	79	26.4	141	99	4.55	175	2.03	1.88	1.07979	93.0851	0.43	9.2	24	32	4.73	121.75	327.8	4.44	2.08	0.87	2.92	6.3	3.5	3.1	4.7	1	3.2	3.2	2.5	35	65	0.9	0.9	1		1.1	1.4
	本部	邱凌峰	1	32	2102361	218660194	2	2	1	0	0	181	83.5	25.49	136	68	5.66	218	2.8	2.26	1.23894	96.4602	0.38	7.6	17	34	3.83	141.18	356	5.1	1.85	1.01	3.53	9.8	3.7	3.7	4.6	0.9	3.6	3.6	2.8	42	72	0.6	0.5	＞1		0.8	1.1
	本部	张力	1	27	2085816	300035557	2	2	0	0	1	178	104	32.82	164	110	5.15	131	2.18	2.46	0.886179	53.252	0.34	8.5	94	216	4.18	126.99	324.1	4.28	1.04	1.16	2.83	7.3	3	3.6	4.4	1	3.7	3.4	2.4	37	67	1.1	0.7	＞1		0.6	1.4
	西院	罗敦武	1	53	3199426	701201289	2	6	0	0	1	170	74	25.61	127	88	6.19	161	3.62	1.59	2.27673	101.258	0.62	9.8	70	69	2.9	111.93	191.7	4.35	1.01	1.45	2.5	9.1	3	3.3	4.2	1.1	3.3	3	2	38	68	0.5	0.8	＜0.8		1.2	1.4
	本部	章立忠	1	53	3198809	219290710	2	6	1	0	1	165	77	28.28	148	89	7.53	116	3.59	3.13	1.14696	37.0607	0.64	8.8	27	28	7.37	108.82	355.4	5.22	2.92	0.85	3.58	14.1	3.1	3.4	4.6	1	3.6	3.2	2.5	38	68	1	0.6	＞1		0.7	1
	本部	李国珍	0	65	3198720	220424418	2	7	0	0	0	152	67	29	128	75	8.21	63	5.04	2.18	2.31193	28.8991	0.98	9.5	11	15	3.79	103.4	166.2	4.74	1.75	0.96	3.1	7.5	4.2	3	4.1	1	3.7	3.6	2.8	30	60	0.8	1	＜1		1.8	1.5
	本部	操焰平	1	57	3198440	220083619	2	18	1	0	0	168	60.5	21.44	118	78	5.51	195	3.13	1.73	1.80925	112.717	0.51	6.2	27	37	5.64	100.29	259.9	3.66	0.6	1.24	2.17	5.6	3	3	4.3	0.9	3.5	3.5	2	34	62	0.6	0.6	1		0.9	1
	西院	周继杨	1	59	1994495	216148264	2	18	0	0	0	172	63	21.3	126	78	7.91	218	3.82	3.25	1.17538	67.0769	0.65	6.5	17	26	7.61	101.68	318.5	5.53	1.72	1.15	3.71	5.9	3.1	3.1	4	0.9	2.7	2.7	2	41	71	0.7	1.1	＜0.8		1.1	1.1
	本部	宋祎帆	1	49	3197615	219481937	2	10	1	1	0	168	82	29.05	134	99	6.21	121	3.44	2.3	1.49565	52.6087	0.28	8.2	26	19	5.22	82.86	447.7	3.53	5.58	0.7	1.28	8.6	3.2	3.9	4.3	1.2	2.9	3.1	2.5	37	66	0.6	1	＜1		0.9	1.2
	本部	滕告生	1	59	3197502	220409008	2	16	1	0	0	162	66	25.15	146	80	6.6	212	4.48	1.52	2.94737	139.474	0.33	7	20	20	7.6	100.72	303.2	2.59	0.97	0.96	1.01	9.5	3.3	3.7	4.3	1	3.5	3.4	2.5	33	62	0.6	0.9	＜1		0.6	0.9
	本部	胡国云	1	55	3197158	300713967	2	2	0	0	0	167	58	20.8	128	61		126	3.93	1.47	2.67347	85.7143	0.39	6	18	23	7.1	110.77	357.7	3.32	1.21	1.14	1.87	7	3.3	2.7	4.3	1	3.4	3.2	2.4	38	68	0.5	0.8	＜1		1.1	1.3
	本部	柯凯军	1	57	1434002	219088779	2	20	0	0	1	176	68	21.95	113	73	5.71	311	2.8	2.1	1.33333	148.095	0.64	5.9	22	16	6.65	90.16	335.6	3.8	1.12	1.12	2.32	5.5	3.4	3.4	4.4	1	3.6	3.8	2.3	33	61	1.2	0.8	＞1		1.2	1.6
	本部	曾学平	1	57	3197121	215642544	2	13	1	0	0	169	75	26.26	146	81	5.54	148	3.3	1.8	1.83333	82.2222	0.43	5.9	23	20	5.79	97.77	285.3	3.03	0.62	1.47	1.37	5.5	3	3.2	4.8	0.9	3	2.8	2	32	60	0.6	0.7	＜1		0.6	1.1
	本部	周应亮	1	50	3196871	221220338	2	13	1	0	1	172	81.5	27.55	136	75	5.1	136	3.1	1.2	2.58333	113.333	0.66	9.8	21	22	6.76	102.24	414.3	2.88	0.95	1.06	1.46	7.1	3.1	3.3	4.5	1	3.3	3.2	2	30	60	0.8	1	＜1		1	1.3
	本部	董治成	1	30	3196701	300885597	2	0.25	1	0	1	178	80	25.25	126	76	9.98	200	6.1	3.3	1.84848	60.6061	0.33	10.2	15	31	4	117.14	371.1	6.2	11.7	0.61	1.32	5	2.8	3.3	4.4	0.8	3.5	3.4	2	35	65	0.9	0.6	＞1		0.8	0.9
	本部	张艳容	0	57	3196362	220390903	2	10	0	0	0	151	68	29.82	115	71	6.32	308	3.2	2.5	1.28	123.2	0.48	9.4	34	28	3.03	104.61	307.2	3.48	1.25	0.84	2.27	7.6	3.5	3.4	4.4	0.9	3.3	3.4	2.6	38	68	0.8	0.9	＜1		0.7	1.4
	本部	程楚帅	1	28	3196262	220410260	2	0.01	1	0	1	178	89	28.09	134	92	8.58	293	4.56	3.17	1.43849	92.429	0.49	10.9	62	99	3.79	132.93	304.6	5.34	4.86	0.79	2.9	6.2	3.1	4.1	4.5	1	4.1	4	2.6	35	65	0.8	0.5	＞1		0.6	1
	本部	魏红雷	0	56	3195784	214414236	2	11	0	1	0	156	60	24.65	135	86	3.73	175	1.4	1.9	0.736842	92.1053	0.26	10.6	25	40	5.62	101.81	243.5	6.27	1.86	1.37	4.38	9.5	2.9	2.8	3.9	1	3	2.9	2.3	33	62	0.5	0.8	＜1		0.9	1
	本部	伍正红	1	54	3195378	300920543	2	10	0	0	1	168	65	23.03	145	95	6.24	191	3	2.3	1.30435	83.0435	0.58	8.1	22	33	6.08	104.32	266.9	3.8	2.02	0.8	2.28	9.1	3.4	3.1	3.8	0.9	3.6	3.1	2.5	34	63	0.4	0.6	＜1		0.8	1
	本部	李五毛	1	58	1348296	220405679	2	17	1	0	1	170	73	25.26	136	86	5.38	198	2.4	2.1	1.14286	94.2857	0.56	10.2	13	17	6.73	94.98	561.5	4.03	3.06	0.77	2.25	6.1	3.7	4	5.3	1.2	3.9	3.8	2.4	32	63	0.5	0.7	＜1		0.7	1
	本部	林后安	1	53	1811470	218298485	2	11	0	0	1	173	74	24.73	124	85	7.28	199	3.4	3.2	1.0625	62.1875	0.48	9.4	31	29	5.33	96.52	497.6	7.84	16.15	0.95	1.09	6.8	3.1	3.1	4.2	1	3.2	3.1	2.6	33	62	0.6	0.7	＜1		0.7	0.9
	本部	林国付	1	59	1433263	215009302	2	10	0	0	0	178	87	27.46	130	85	6.42	149	4	1.8	2.22222	82.7778	0.47	7.5	23	25	5.41	95.39	293.6	4.69	2.61	0.85	3.08	6.3	3.4	4	5	0.9	4.1	3.6	4.1	35	65	0.8	0.4	＞1		1.1	1.2
	西院	周广新	1	49	3195247	300552718	2	13	0	0	0	170	90	31.14	128	85	5.79	291	3.17	1.97	1.60914	147.716	0.35	7.6	23	33	4.74	106.03	393.8	7.61	1.71	1.39	5.4	5.8	3.5	3.9	4.8	1	3.5	3.3	2.2	35	65	0.8	0.6	＞0.8		0.9	1.1
	本部	熊壮	1	33	3159089	300463507	2	1	0	0	1	178	87	27.46	144	87	7.38	219	3.9	2.6	1.5	84.2308	0.58	10.2	30	43	4.25	124.14	300.3	5.07	2.26	0.88	3.58	7.8	3.2	3.5	4.1	0.9	3.3	2.9	2.6	35	65	0.7	0.7	1		1	1.3
	西院	杨洪林	1	57	1651208	701976079	2	5	0	1	1	171	88	30.09	150	97	8.13	250	5.23	2.05	2.55122	121.951	0.61	8.3	25	30	5.87	105.23	510.2	5.29	4.01	0.91	2.83	9.4	3.4	3.7	4.8	1.1	3.7	3.3	2.2	35	65	0.6	0.8	＜0.8		0.7	1.5
	西院	杨文昌	1	51	3194938	220399294	2	15	0	0	0	174	79	26.09	143	80	5.68	210	2.76	2.38	1.15966	88.2353	0.38	10.7	16	16	5.56	111.82	297.1	5.19	1.29	1.39	3.24	10.7	3.6	3.5	4.5	1	3.6	3.4	2.4	35	64	0.6	0.8	＜0.8		0.7	0.9
	西院	盛忠保	1	59	3194625	220293314	2	27	0	0	1	175	86	28.08	169	85	6.07	160	3.71	1.89	1.96296	84.6561	0.29	11	26	61	5.03	100.41	376.9	4.15	3.16	0.91	2.2	8.6	3.5	4.3	4.6	0.9	3.6	3.4	2.2	39	69	0.7	1	＜0.8		1	1.5
	本部	陈述珍	0	54	3194601	220399263	2	0	1	0	0	155	59	24.56	139	80	4.11	268	1.7	1.9	0.894737	141.053	0.3	11.1	19	12	3.57	110.41	254.5	5.04	1.53	1.5	3.13	8.2	3.2	3.3	4.6	0.9	3.3	3.2	2.4	35	65	0.6	1	＜1		0.9	1.1
	西院	刘丽华	0	62	1798545	701969981	2	6	0	0	0	159	54	21.36	107	57	5.74	211	3.04	1.96	1.55102	107.653	0.4	9	15	18	6.11	93.45	421.5	3.91	0.91	1.39	2.02	6.8	2.9	3	4.1	0.9	3.3	3.2	2.2	36	66	1.3	1.2	＞0.8		0.9	1.7
	西院	韦青洋	1	46	3194214	701606056	2	0	0	0	1	175	96	31.35	131	89	7.79	338	4.07	3.15	1.29206	107.302	0.34	7.1	42	78	4.14	107.02	580.3	5.1	8.24	0.93	2.62	7.7	3.3	4.2	4.7	0.9	3.5	3.6	2.6	32	60	0.7	0.8	＞0.8		0.8	1
	本部	周先平	1	69	1443482	218832065	2	16	0	0	1	169	85	29.76	144	85	5.2	228	3.3	1.1	3	207.273	0.53	5.9	21	15	12.89	32.19	483.6	3.46	0.64	1.73	1.63	5	3.7	3.9	5.4	1.3	4.5	4.3	2.6	30	60	0.9	0.8	＞1		1	1.4
	本部	刘腊梅	0	66	3194126	221219100	2	12	0	0	0	160	65	25.39	146	73	5.26	151	3.1	1.7	1.82353	88.8235	0.39	7.4	54	75	5.73	93.71	349.6	5.07	2.24	1.14	3.37	7.2	3.4	3.3	4.7	1.1	3.4	3.2	2.5	33	62	0.5	0.9	＜1		0.9	1.2
	本部	陈绍群	1	58	3193923	217417035	2	6	0	0	1	168	68	24.09	140	94	6.47	233	3.7	2	1.85	116.5	0.58	10.9	23	30	5	98.2	253	6.34	1.65	1.06	4.69	8.9	3.6	3.3	4.3	1.1	3.2	2.9	2.2	30	57	0.6	0.9	＜1		0.7	1
	西院	冯建华	1	60	9095567	701665975	2	20	1	1	1	172	72.5	24.51	119	67	4.5	139	2.89	0.97	2.97938	143.299	0.5	8.3	25	26	6.6	71.2	304.4	3.56	2.01	1.27	1.44	8.2	3.4	3.9	4.4	1	3.8	3.4	2.6	40	70	0.7	1	＜0.8		1	1.2
	本部	周健达	1	56	1944010	216964611	2	15	0	0	1	173	85	28.4	115	78	5.8	196	3.2	1.8	1.77778	108.889	0.61	7.4	34	33	6.83	88.97	458.2	4.9	2.82	0.97	3.3	4.9	3.3	4.3	4.5	1.2	4.1	4.1	2.4	35	65	0.7	0.8	＜1		0.8	1.2
	金银湖	颜秀峰	1	57	3193420	221131018	2	6	0	0	1	178	83	26.2	111	80	4.52	158	2.14	1.61	1.32919	98.1366	0.61	9	38	37	7.8	65.3	325.6	2.91	2.68	0.86	1.28	8.6	3.5	2.9	4.2	0.9	3.6	3.3	2.2	35	65	0.6	0.8	＜1		0.9	1
	本部	徐润之	0	69	3193471	220392872	2	12	0	0	0	166	68	24.68	132	75	3.9	141	1.81	1.46	1.23973	96.5753	0.46	6	26	20	9.24	35.88	235.9	4.54	0.89	1.75	2.72	6.1	3.6	4.1	4.3	1	3.9	3.5	3.5	36	66	0.9	1.2	＜1		0.8	1
	本部	王秋喜	0	37	3193418	220389877	2	0.04	1	1	1	177	79	25.22	124	76	5.9	263	3.31	2.16	1.53241	121.759	0.35	13.3	21	35	3.33	121.35	336.9	5.8	1.05	1.13	4.41	7.6	3.2	3.4	4.4	1	3.4	3.3	2.3	35	65	0.7	0.6	＞1		0.9	1.2
	本部	叶春仙	0	63	3193439	220393103	2	18	1	0	0	155	57	23.73	116	83	6.89	198	3.65	2.78	1.31295	71.223	0.39	11.7	18	16	4.96	102.58	226.4	4.99	6.83	0.82	1.75	7.4	3.2	2.8	4.1	1	2.9	2.8	2.3	33	63	0.4	0.8	＜1		0.6	1.1
	西院	程阳生	1	59	3193339	701423639	2	5	0	0	1	167	67	24.02	135	69	5.2	179	2.88	1.89	1.52381	94.709	0.37	6.7	20	18	5.43	106.31	270.8	3.53	1.25	0.89	2.29	7.9	3.1	3.3	4.7	0.9	3.5	3.2	2.4	32	59	0.6	0.8	＜0.8		1.1	1.4
	本部	倪加亮	1	42	3193096	219893226	2	0.75	0	1	1	175	86	28.08	134	98	3.81	148	1.3	1.9	0.684211	77.8947	0.45	6.8	37	45	4.49	113.35	264.2	5.92	6.1	1.19	3.16	6.4	3.4	3.5	4.4	1	3.6	3.6	2.8	37	66	0.7	0.9	＜1		1.1	1.1
	本部	梅媚	0	42	3118487	220532843	2	11	1	0	0	162	81	30.86	115	84	4.47	306	2.49	1.58	1.57595	193.671	0.34	9	19	13	8.73	89.45	500.3	6.77	3.46	1.27	4.28	7.5	3.1	3.7	4.5	1.2	3.6	3.5	2.4	35	65	0.5	0.9	＜1		0.9	1
	西院	朱国军	1	53	3192778	300058548	2	20	1	0	1	168	80	28.34	126	74	5.2	229	2.88	1.83	1.57377	125.137	0.37	9.1	56	73	7.05	104.34	413.7	3.7	1.27	1.14	2.15	6.9	3.8	4	4.6	1	3.3	3.3	2.2	35	65	0.7	0.9	＜0.8		0.8	1.7
	本部	高冰洁	1	20	3192597	220381273	2	0	0	0	0	175	79	25.8	153	83	5.67	296	2.8	2	1.4	148	0.73	12.2	48	87	2.62	128.17	340.2	5.83	1.57	0.94	4.37	4.9	2.6	2.7	4.5	1	3.4	3.2	2.4	37	66	0.8	0.5	＞1		0.7	1.1
	本部	叶志武	1	54	3192439	220374712	2	10	1	0	0	168	70	24.8	141	84	4.15	153	2.3	1.4	1.64286	109.286	0.39	10.1	20	25	6.12	100.99	368.5	5.08	2.47	1.37	3.06	10.9	3.3	3.4	4.8	0.9	3.3	3.2	2.4	35	65	0.8	1.1	＜1		0.9	1.4
	本部	汤国红	0	55	1445791	220107035	2	15	0	0	0	160	58	22.66	127	82	4.82	258	2.4	1.8	1.33333	143.333	0.39	9.5	17	17	5.36	110.39	288.3	5.18	2.8	1.53	3.08	9.2	2.7	3	4.5	0.9	3.5	2.9	2.1	36	66	0.6	0.9	＜1		1	1.4
	本部	刘德平	1	57	1733104	216905649	2	11	1	0	0	177	75	23.94	157	100	5.23	147	2.5	1.9	1.31579	77.3684	0.5	8.8	19	12	9.35	58.6	335.2	6.02	1.72	1.16	4.44	6.4	3.6	3.9	4.7	1	3.7	4.1	2.3	38	68	0.9	1.2	＜1		0.8	1.2
	本部	孙华斌	1	63	2137140	219220707	2	11	1	0	0	168	74	26.22	136	80	3.94	146	2.2	1.3	1.69231	112.308	0.31	7.2	17	16	5.97	92.85	223.6	3.79	0.54	1.4	2.36	7.3	3.2	3.5	4.1	1	3.5	3.7	2.1	35	65	0.5	0.4	＞1		0.6	0.8
	金银湖	胡玉阶	1	65	3191806	221209570	2	10	0	0	0	173	63	21.05	91	64	5.65	160	3.96	1.04	3.80769	153.846	0.4	8.4	23	31	7.8	78.6	292.8	2.32	0.56	1	0.96	7.1	3.2	3.2	4.3	1.3	3.5	3	2.5	35	65	0.7	1.2	＜1		0.9	1
	西院	张福国	1	53	3191585	221211149	2	3	1	1	0	178	81	25.56	142	91	4.17	175	2.84	1.12	2.53571	156.25	0.18	7.9	16	20	7.59	59.3	661.9	3.8	2.81	0.73	2.22	5.7	3.5	3.4	4.3	1	3.7	3.4	2.3	37	67	0.9	1.1	＜0.8		1	1.3
	本部	付荣跃	1	67	2055653	218940297	2	20	0	0	1	178	80	25.25	124	76	4.33	159	2.08	1.68	1.2381	94.6429	0.24	7	100	59	7.92	106.77	351.2	6.61	14.35	0.76	1.91	8.5	3	3.4	4.7	1	3.6	3.6	2.4	36	66	0.8	1.1	＜1		0.9	1.5
	西院	陶三顺	0	67	9144719	701443122	2	10	1	0	0	158	50	20.03	159	64	3.51	152	1.64	1.48	1.10811	102.703	0.38	6	22	15	7.46	65.74	390.1	3.68	1.16	1.17	1.89	7.8	2.9	3.3	4	0.9	3.2	3.1	2.3	35	65	1	1.2	＜0.8		0.9	1.3
	本部	罗卫星	1	63	1660365	217464719	2	20	0	1	1	167	80	28.69	175	109	5.85	178	4.22	1	4.22	178	0.61	6.7	18	18	6.89	64.5	336.3	2.63	0.97	1.01	1.29	7	3.5	4.2	5.2	1.2	3.9	3.9	2.6	35	65	0.6	1.1	＜1		0.9	1.3
	本部	王德学	1	59	3190792	220375919	2	1	0	0	1	162	58	22.1	141	78	4.95	187	3.3	1.1	3	170	0.39	5.5	15	18	4.33	93.19	350.5	3.98	1.59	1.14	2.4	4.9	2.8	3	4.2	1	3.2	3.1	2	32	62	0.6	0.8	＜1		0.8	1
	本部	徐江	1	53	1755869	219571336	2	15	1	0	1	180	70	21.6	127	83	4.63	194	2.5	1.5	1.66667	129.333	0.39	5.5	32	23	6.4	100.9	282.8	4.05	1.48	1.33	2.37	7.6	3.2	3.4	4.7	0.9	3.6	3.6	2.2	36	66	0.8	0.5	＞1		1	1.3
	本部	张家忠	1	59	2009399	219278027	2	10	1	0	1	169	70	24.51	127	74	6.24	242	3.36	2.23	1.50673	108.52	0.47	7.1	22	26	4.76	91.02	299.1	3.73	0.96	1.16	2.27	7.7	3.3	3.5	5.2	0.9	3.2	3.1	2.1	30	60	0.5	0.7	＜1		1	1
	本部	杨勇2	1	42	3190951	220352971	2	0.02	1	0	1	160	60.4	23.59	153	74	8.75	325	5.1	2.9	1.75862	112.069	0.54	13	16	15	6.2	100.91	272.4	4.63	0.68	0.84	3.54	27.6
	本部	刘爱萍	0	48	3189461	300920110	2	4	1	0	0	157	56.5	22.92	131	94	4.98	227	2.37	2.36	1.00424	96.1864	0.22	9.4	27	32	5.76	98.3	341.8	5.43	4.65	0.89	3.11	8.9	3.1	3.4	4.6	1	3.3	3.3	2.2	36	66	0.6	0.5	＞1		0.6	0.9
	本部	刘剑	1	45	1962203	217372217	2	3	1	0	1	176	75	24.21	135	76	7.26	324	4.45	2.1	2.11905	154.286	0.51	10.5	16	20	5.6	85.33	291.2	3.92	1.88	1.08	2.42	13.7	3.3	3.3	3.8	1.1	3.1	3	2.3	39	69	0.6	0.9	＜1		0.8	1
	本部	万武	1	52	3187674	220346096	2	6	1	1	1	175	93	30.37	168	106	5.91	307	2.85	2.37	1.20253	129.536	0.34	6.3	23	23	4.79	57.79	326.3	4.79	3.05	1.03	2.71	8.4	3.9	4.1	4.9	1	3.3	3.2	2.2	35	65	1.1	1.2	＜1		1	1.3
	本部	胡汉姣	1	62	1321784	300861620	2	20	1	0	1	176	70	22.6	131	79	3.27	208	1.9	0.9	2.11111	231.111	0.4	5.8	18	14	6.32	80.86	281.5	3.97	0.56	1.41	2.37	4.5	3.5	3.6	5.1	1	3.9	3.9	2.5	35	64	0.6	0.9	＜1		0.8	0.9
	本部	岑贵青	0	65	1740196	220325455	2	20	0	0	0	165	56	20.57	112	69	5.92	208	2.8	2.2	1.27273	94.5455	0.69	10.5	28	28	9.67	44.86	351.1	4.7	1.65	0.92	3.34	11.9	3.2	3.5	4.7	0.9	3.2	2.8	2.4	32	62	0.7	0.8	＜1		0.7	1
	本部	冯孝珍	0	62	2054098	214342766	2	8	0	0	0	150	45	20	151	70	7.16	225	5.3	1.5	3.53333	150	0.32	7	16	20	3.38	99.15	191.3	3.4	0.91	0.87	2.18	11.1	2.8	2.7	4	1	2.7	2.8	2.1	35	65	0.7	1	＜1		0.8	1.1
	本部	梁焱峰	1	58	3187109	220336905	2	0.08	1	0	1	163	67	25.22	142	99	6.51	313	3.28	2.31	1.41991	135.498	0.42	14.2	18	15	5.67	121.19	323.3	6.52	2.29	0.91	4.71	12.8	3.3	3.3	4.2	1.2	3.3	3.1	2	32	64	0.6	0.9	＜1		1	1.2
	西院	吴爱珍	0	59	3186915	300492249	2	0	1	0	0	160	70	27.34	124	88	6.37	282	3.26	2.68	1.21642	105.224	0.28	9.8	18	36	4.78	96.48	282.6	4.77	1.51	1.07	3.15	6.3	3.3	3.9	4	1	3.2	3.1	2.2	36	66	0.7	1	＜0.8		1.1	1.4
	西院	黄彪	1	59	3186911	221195335	2	8	1	0	1	173	94	31.41	133	79	5.47	227	2.78	2.51	1.10757	90.4382	0.02	12.1	32	50	5.64	89.55	474.9	9.28	19.28	0.74	2.61	6.8	3.7	3.8	4.6	1.1	3.2	3	2.5	37	66	0.5	0.9	＜0.8		1	1.3
	本部	席汉珍	0	61	1545720	218044686	2	22	1	0	0	156	51	20.96	148	67	4.69	127	2.1	2	1.05	63.5	0.47	12.7	32	32	5.14	99.78	297	7.2	1.38	1.49	5.28	12.1	3	3.2	4	0.9	2.9	2.5	1.8	38	68	0.6	1.3	＜1		1.1	1.4
	西院	段淑元	0	63	9225495	701659741	2	7	0	0	0	154	65	27.41	112	69	5.78	148	2.62	2.59	1.01158	57.1429	0.35	7.1	27	25	7.24	52.67	646.8	3.59	7.5	0.75	1.79	7.1	3.7	3.7	4.7	1	3.4	3.2	2.2	37	67	0.6	0.9	＜0.8		1	1.1
	本部	代超	1	31	3186274	300866167	2	10	1	0	0	168	82	29.05	128	97	8.12	244	4.1	3.1	1.32258	78.7097	0.65	9.2	48	84	4.11	98.9	670.7	4.54	2.21	1	2.93	7.8	3.1	3.3	4.5	0.9	3.1	3.4	2.3	36	66	0.6	0.8	＜1		0.7	1
	本部	黄晓论	1	60	1375247	213295868	2	26	0	0	1	176	91.5	29.54	146	68	4.06	136	2.6	0.88	2.95455	154.545	0.41	6.7	19	16	10.91	49.39	478.2	2.57	1.03	0.81	1.36	7.4	3.7	3.7	4.5	1	3.4	3.2	2	38	68	0.6	0.9	＜1		1.1	1.1
	本部	周卓芳	0	55	3098404	220559335	2	0.83	0	0	0	169	82.5	28.89	143	77	5.97	221	3.6	1.9	1.89474	116.316	0.37	5.7	17	23	6.9	88.25	335	4.57	1.61	1.41	2.72	5.3	3.4	4	4.7	0.9	3.4	3.6	3	40	70	0.7	0.9	＜1		0.7	1
	本部	杨爱爱	1	63	3185852	219525235	2	20	0	0	0	164	57	21.19	148	76	3.42	168	1.82	1.15	1.58261	146.087	0.23	8.9	16	8	4.72	92.89	214.1	3.14	0.56	1.17	1.77	5.5	3.5	3.3	4.2	1	3.2	3	2	35	65	1	1.1	＜1		0.7	1.3
	西院	蒋春桃	0	59	3185746	700939969	2	1	0	0	0	159	59	23.34	149	81	5.82	273	2.68	2.76	0.971014	98.913	0.23	12.5	14	13	4.55	102.32	201.1	6.03	1.43	0.93	4.37	7.9	2.8	3.2	4.1	0.9	3	3	2.1	39	70	1.2	0.7	＞0.8		1	1.6
	本部	祝三姣	0	66	3175916	221161610	2	4	1	0	0	158	56	22.43	132	88	5.06	132	2.7	1.74	1.55172	75.8621	0.59	12.9	28	38	5.25	98.34	256.4	3.91	1.57	0.93	2.22	11.6	3.3	3.7	4.2	1	3.2	2.9	2.4	38	68	0.7	1	＜1		0.6	1.1
	本部	周建华	1	57	3118729	220560605	2	5	1	0	1	180	80	24.69	122	84	7.18	179	3.65	2.8	1.30357	63.9286	0.35	6.8	26	27	4.16	100.17	428.3	4.26	3.01	0.86	2.63	7.2	3.5	3.9	4.9	0.9	3.2	3	2.3	35	66	0.6	0.9	＜1		1	1.1
	本部	李永亮	1	57	3184452	221187449	2	13	0	0	0	155	65	27.06	124	83	4.01	140	2.38	1.18	2.01695	118.644	0.33	9.1	51	65	5.94	97.5	427.4	5.15	1.36	0.8	3.83	7.5	3.2	3.8	4.4	0.9	3.5	3.5	2	36	66	0.5	0.6	＜1		0.8	1
	本部	封泽江	1	58	3184443	220297612	2	0.02	0	0	0	170	67	23.18	115	76	6.31	272	3.45	2.14	1.61215	127.103	0.44	12.9	27	14	3.15	80.18	334.5	3.85	0.9	0.96	2.5	5.9	3.2	3	4.4	0.7	3.6	3.2	2.3	33	63	0.4	0.6	＜1		0.7	1
	本部	喻赤恒	0	60	3184054	216931460	2	1	0	0	0	153	46	19.65	127	57	4.45	168	1.89	1.79	1.05587	93.8547	0.35	8.5	20	22	5.19	87.5	260.8	3.32	0.6	1.53	1.63	9.9	2.4	2.3	3.7	0.8	2.6	2.6	1.8	30	60	0.8	0.9	1		0.8	1
	金银湖	易红雨	1	46	3183579	300588800	2	0.08	0	0	1	179	75	23.41	110	79	5.57	168	2.87	1.8	1.59444	93.3333	0.32	6.9	19	20	5.8	88.6	381.2	3.35	0.89	1.18	1.87	6.2	3.3	3.5	4.6	0.8	4	3.4	2.5	35	65	0.9	0.6	＞1		0.9	1.2
	本部	王瑛	0	54	3183563	221082498	2	4	1	0	0	164	78	29	123	78	6.2	220	3.4	2.1	1.61905	104.762	0.52	9.5	31	42	4.21	106.91	339.7	5.97	1.24	1.19	4.32	6.2	2.9	3.3	4	0.8	3.1	3.3	2.2	40	70	0.8	1	＜1		1.2	1.6
	金银湖	舒文跃	1	53	2070332	218416603	2	2	1	0	1	170	73	25.26	131	109	7.89	280	4.08	3.09	1.32039	90.6149	0.57	11.7	30	23	4.2	94.2	241.3	4.77	1.77	0.85	3.28	10.6	3.1	3.5	4.9	1	3.5	3	2.2	35	65	0.6	0.7	＜1		1	1.1
	本部	王望权	1	66	3182442	110105727	2	17	0	0	1	168	70	24.8	152	95	5.51	125	4.52	0.87	5.1954	143.678	0.09	6.8	29	14	5.67	90.77	296.3	6.08	1.13	1.35	4.08	7	3.4	3.4	4.7	0.9	3.7	3.6	2.5	30	60	0.7	1	＜1		1.2	1.3
	本部	潘木平	1	58	3182431	220322638	2	5	0	1	0	157	64	25.96	134	81	3.59	139	1.6	1.4	1.14286	99.2857	0.43	14.5	17	16	6.1	100.25	285.7	4.5	0.71	1.63	2.37	7.2	3.3	3.5	4.5	1	3.9	3.7	2.2	36	66	0.5	0.7	＜1		1	1.1
	本部	余汉章	1	65	2187635	215141510	2	10	1	0	0	172	73	24.68	152	92	3.97	136	2.25	1.36	1.65441	100	0.27	7.5	32	34	3.04	96.03	272.7	3.25	2.36	0.65	1.8	12.1	3	3.7	4.7	1.1	3.7	3.5	2.4	32	60	0.7	0.8	＜1		0.6	1.1
	本部	肖国庆	1	59	1486284	217707071	2	17	1	0	1	180	92	28.4	132	89	6.1	160	3.56	1.9	1.87368	84.2105	0.42	7.8	25	24	6.18	96.84	338.8	4.27	1.86	1.11	2.41	6.1	3.7	4.1	4.8	1.2	3.3	3.2	2.2	32	60	0.7	0.9	＜1		0.6	0.8
	本部	张泽峰	1	35	3181385	220222784	2	5	1	0	1	183	100	29.86	163	117	6.52	189	3.71	2.17	1.70968	87.0968	0.51	9.3	17	22	6.15	109.37	332.1	7.32	1.63	1.13	5.23	5.4	2.9	3.6	5.4	1	3.6	3.7	2.5	36	66	0.5	0.8	＜1		0.9	1.4
	本部	李浩	1	53	3181289	220301305	2	0.42	1	0	0	165	70	25.71	127	79	4.89	175	2.67	1.89	1.4127	92.5926	0.23	13.4	13	10	4.23	110.88	269.2	5.23	1.11	1.06	3.57	7.1	3.7	3.2	4.6	1	3.5	3.4	2.2	32	62	0.8	0.6	＞1		0.9	1.1
	本部	吴司平	1	35	3181258	220309377	2	0	1	0	1	172	95	32.11	147	97	7.39	230	3.5	3.2	1.09375	71.875	0.53	10.1	51	123	5.05	117.76	360.5	4.79	1.44	0.85	3.1	7	3	4.2	4.6	1	3.4	3.5	2.5	32	60	0.8	0.7	＞1		0.9	1.2
	本部	郑重庆	1	39	3180831	220309984	2	6	0	0	1	170	90	31.14	129	84	6.79	249	3.57	2.63	1.35741	94.6768	0.4	8.1	47	78	5.14	108.37	436.6	4.75	5.79	0.62	2.41	9.6	3.3	3.4	4.4	0.9	3.4	3.7	2.5	35	65	0.5	0.6	＜1		0.7	1
	本部	黄伟	1	38	3180763	220311593	2	0.02	1	0	1	178	108	34.09	151	98	6.85	202	3.45	2.87	1.20209	70.3833	0.32	12.6	43	58	4.75	112.43	547.7	6.59	8.4	0.8	2.29	6.9	3.6	3.6	4.7	1.2	3.8	3.6	2.4	36	66	0.9	0.6	＞1		1	1.1
	西院	唐德东	1	43	3180621	220306558	2	0	0	0	1	170	70	24.22	152	89	5.27	173	2.16	2.64	0.818182	65.5303	0.35	11.1	14	15	4.11	121.87	194.1	4.3	2.17	0.99	2.76	8.2	2.8	3.3	4.4	1	3.5	3.5	2.2	40	70	0.9	0.6	＞0.8		0.9	1.1
	本部	王新华	0	69	3180436	300214681	2	1	1	0	0	154	69	29.09	143	74	4.37	205	2.5	1.4	1.78571	146.429	0.34	8.1	24	15	5.91	94.76	237.5	5.22	1.2	1.19	3.32	6.1	3.3	3.6	4.5	1	3.5	3.1	2.3	35	65	0.6	0.8	＜1		1.2	1.6
	金银湖	胡静	1	37	3180604	220237999	2	3	1	0	1	180	71	21.91	104	74	7.14	193	4.47	2.23	2.00448	86.5471	0.3	8.5	15	21	4.6	103.1	323.1	5.13	1.45	1.4	3.6	8.4	3	3.4	4.6	0.9	3.9	3.6	2.5	40	70	0.9	0.9	1		1.2	1.3
	本部	毕剑平	1	55	3180550	220308991	2	5	1	0	1	170	76	26.3	130	85	5.05	285	2.67	1.96	1.36224	145.408	0.24	8.1	28	37	5.39	105.53	310.5	3.66	8.66	0.58	1.22	8.3	3.7	3.1	4.5	0.8	3.5	3.6	2.1	35	65	0.9	0.9	1		0.8	0.9
	本部	刘攀峰	1	42	3180496	220303634	2	0	0	0	1	173	72	24.06	155	54	5.36	206	2.4	2.4	1	85.8333	0.44	11.6	21	27	5.22	108.27	233.3	2.85	0.56	0.87	1.5	6.7	3.2	3.2	4.9	1	3.9	4.1	2	30	60	0.4	0.6	＜1		0.8	1.1
	金银湖	耳利华	0	58	3180461	220054632	2	0	1	0	0	165	53	19.47	131	70	9.35	383	5.04	3.66	1.37705	104.645	0.54	10.9	18	18	5.33	107.92	276	5.29	1.62	1.17	3.4	7.4	3.6	2.8	4.6	0.9	3.4	3.4	2.4	35	65	0.7	0.9	＜1		0.9	1.2
	本部	寿东	1	52	3180460	217680123	2	0.42	0	0	1	172	75	25.35	157	89	7.01	183	4.88	1.29	3.78295	141.86	0.68	10.5	47	46	5.48	112.8	330.1	3.82	1.63	1.05	2.08	7.8	3.2	4	4.5	0.9	3.7	3.5	2.4	36	66	0.6	0.7	＜1		0.8	1
	本部	吴顺凯	1	58	3180445	220653870	2	8	1	0	0	171	84	28.73	140	90	5.58	223	3.1	1.8	1.72222	123.889	0.52	9.7	47	34	7.87	68.98	261.4	7.32	1.52	1.15	5.3	8	3.3	3.7	4.5	1.1	3.3	3.3	2.6	38	68	0.6	0.6	1		0.7	1
	西院	段承华	1	65	3180307	701660436	2	20	0	0	0	170	88	30.45	105	62	5.1	171	2.89	1.68	1.72024	101.786	0.36	7.1	19	22	7.47	61.04	450.2	3.81	2.59	0.99	1.12	7	3.9	3.9	4.5	1.1	3.5	3	2.3	38	69	0.6	1	＜0.8		0.8	1.1
	西院	陈伟	1	48	2109660	210646327	2	0.08	0	0	1	170	68	23.53	112	69	8.23	241	4.36	2.62	1.66412	91.9847	0.62	7.2	17	14	6.11	104.32	397.8	2.99	1.45	1.07	1.65	7.6	3.1	3.7	4.5	1	3	3.3	2.3	33	63	0.5	0.4	＞0.8		0.7	0.9
	金银湖	郭同桥	1	64	3179909	219586177	2	15	1	0	1	174	70	23.12	136	84	7.3	221	4.14	2.52	1.64286	87.6984	0.5	10.1	23	32	7.2	67.4	381.3	4.43	4.92	0.81	1.85	9.1	2.9	3.2	4.2	1.1	3.1	3.1	1.9	35	65	0.6	0.9	＜1		0.9	1.1
	本部	邸秀兰	0	42	3179876	220305331	2	0	0	0	0	150	68	30.22	149	88	6.44	229	2.2	3.79	0.580475	60.4222	0.34	10.5	24	50	5.1	100.64	337.8	5.08	2.38	0.89	3.12	9.8	2.9	3.6	4	0.8	3	2.7	2.1	36	66	0.8	0.6	＞1		0.9	1.1
	金银湖	胡从芳	0	53	3179400	218859914	2	7	1	1	0	160	73	28.52	125	82	5.67	271	3.15	2.12	1.48585	127.83	0.31	8.3	16	18	6.9	100.4	301.1	4.67	1.32	1.11	3.22	8.7	3.4	3.3	4.2	1	3.7	3.3	2.2	41	73	0.7	0.9	＜1		0.6	1
	金银湖	李玉梅	0	48	3179381	209136077	2	12	0	0	0	164	66	24.54	151	96	5.3	282	2.41	2.44	0.987705	115.574	0.35	9.6	19	12	4	93.4	400.1	3.87	1.42	0.82	2.52	13.4	3.1	3	4	1	3.1	2.7	2	34	63	0.6	0.9	＜1		0.9	1.1
	本部	江贵元	1	64	3179264	219181461	2	20	0	0	0	174	77	25.43	139	94	3.87	147	2.12	1.24	1.70968	118.548	0.41	9.7	23	22	6.22	78.22	398.8	4.1	1.15	0.87	2.7	11.3	3.4	4.1	4.7	0.8	3.8	3.6	2.4	35	65	0.8	0.9	＜1		1	1.3
	本部	许平安	1	51	3178991	220281102	2	1	0	0	0	173	73	24.39	128	91	5.22	259	2.58	2.1	1.22857	123.333	0.42	6	17	18	3.32	105.56	279.5	5.5	1.23	1.07	3.66	12.1	3.2	3.1	4.9	1	3.5	3.4	2.1	35	65	0.6	0.7	＜1		0.6	1
	本部	严友云	0	55	3178917	218523654	2	25	1	0	0	160	84	32.81	150	86	5.45	246	3.4	1.5	2.26667	164	0.49	7.7	14	13	5.13	87	216.8	4.46	0.97	1.78	2.14	5.9	2.8	3.6	5	0.9	3.9	3.5	2.2	41	71	1	1.1	＜1		1.1	1.2
	本部	林喜明	1	22	3178086	217354792	2	4	0	0	1	170	87	30.1	147	94	5.07	141	2.82	1.85	1.52432	76.2162	0.3	13.6	27	25	6.6	90.94	435.3	4.02	2.11	0.71	2.41	6.2	2.9	3.7	4.8	1	3.5	3.1	2.1	32	63	0.8	0.7	＞1		0.9	1.4
	金银湖	赵满元	1	63	3177622	220239706	2	0	0	0	1	162	49	18.67	122	76	7.46	291	4.82	1.98	2.43434	146.97	0.36	10.6	21	21	4.7	100	321.9	3.61	0.64	1.22	1.98	8.8	2.8	2.7	4.2	0.9	3.4	3.3	2	35	65	0.6	0.7	＜1		0.7	1
	本部	程万里	1	50	3177558	219977180	2	0.04	1	0	0	172	68	22.99	150	114	6.92	201	3.87	2.28	1.69737	88.1579	0.61	10.3	21	20	4.84	107.9	317.6	5.4	2.5	0.73	3.92	8	3.1	3.4	4.8	0.9	3.7	3.7	2.4	36	66	0.6	0.8	＜1		0.7	1.1
	本部	张华琼	0	55	1501947	217499910	2	7	0	0	0	162	62	23.62	132	90	3.83	185	1.82	1.63	1.11656	113.497	0.34	11.8	22	33	4.78	101.9	225.2	5.84	2.42	1.18	3.89	8.9	3.3	3.5	4.3	1	3.3	3.1	2.1	36	66	0.8	0.7	＞1		0.8	0.9
	金银湖	韩建清	0	66	3176076	220283278	2	20	0	0	0	155	45	18.73	140	71	4.06	234	2.83	0.81	3.49383	288.889	0.25	8.9	21	21	10.3	85.6	320.8	3.07	0.83	1	1.54	4.6	3.5	2.6	3.7	1	3.7	3.4	2.2	29	56	0.5	0.9	＜1		0.8	1.3
	本部	袁红	0	62	1466755	218428033	2	16	1	1	0	160	56	21.88	124	79	4.02	146	2.6	1	2.6	146	0.25	6.3	22	14	6.2	64.66	283.4	4.63	1.26	1.27	2.67	4.4	3	3.5	4.5	0.9	3.1	3.3	2.2	35	65	0.8	0.8	1		1.1	1.4
	本部	张志宏	1	58	2186767	217929634	2	12	0	0	1	162	61.5	23.43	139	80	4.54	218	2.22	1.84	1.20652	118.478	0.33	7.3	26	43	4.33	106.3	295.4	4.55	1.14	0.9	2.9	6.6	3.2	3.3	4.7	1	3.3	3.1	2.4	33	62	0.8	0.7	＞1		0.9	1.2
	本部	荣礼珍	0	58	3175078	220240493	2	20	1	0	0	165	76	27.92	145	85	5.08	189	2.17	2.43	0.893004	77.7778	0.37	8.8	18	21	6.91	92.16	340.6	4.78	1.9	1	2.87	8.5	3.7	4.6	4.7	0.9	3.5	3.4	2.5	35	64	0.6	0.9	＜1		0.9	1
	金银湖	刘德禄	1	51	3174957	220256606	2	4	1	0	1	167	65	23.31	98	69	7.02	233	3.83	2.27	1.68722	102.643	0.53	10.2	19	14	6.31	107.28	242	4.68	0.89	0.93	2.98	7.8	2.9	3.7	4.7	0.9	3.5	3.7	2.4	32	61	0.5	0.6	＜1		1	1.3
	本部	熊莉	0	45	2008406	110519596	2	6	1	0	0	161	67	25.85	140	85	3.96	285	2.3	1.1	2.09091	259.091	0.42	6.3	29	36	4.79	107.85	255	2.51	0.95	0.88	1.31	6.2	3.2	3.5	4.4	0.9	3.9	3.8	2.7	36	66	0.7	0.9	＜1		0.8	0.9
	金银湖	张敏杰	1	48	3174180	220242452	2	6	0	0	1	177	72	22.98	123	80	5.06	187	3.35	1.15	2.91304	162.609	0.33	5.7	34	39	6.3	89.6	331.4	3.33	1.98	1.2	1.38	6.5	3.1	3.2	4.7	1	3.9	3.8	2.2	36	65	0.6	0.4	＞1		0.9	1.2
	西院	薛秋生	1	56	9206737	701411302	2	8	0	1	1	174	80	26.42	103	85	8.17	170	4.4	3.11	1.41479	54.6624	0.53	10.1	19	22	5.7	96.28	400	3.73	2.13	0.84	2.14	9	3	3.1	4.1	1	4.1	3.9	2.3	32	65	0.9	0.8	＞0.8		0.9	1.5
	金银湖	虞小荣	0	67	3173933	217291491	2	0	0	0	0	160	54	21.09	158	71	8.16	241	5.32	2.39	2.22594	100.837	0.37	9.9	16	9	3.9	107.88	187	5.96	0.92	1.38	3.71	8	3.1	3.3	4.3	0.9	3.1	3	2	37	67	0.7	1.1	＜1		1.4	1.6
	本部	谌松青	1	51	1763098	212821394	2	8	0	0	1	175	78	25.47	145	100	5.69	244	3.2	2.02	1.58416	120.792	0.33	8.8	24	31	6.31	106.48	250.2	4.31	1.17	0.87	2.87	11.8	3.4	3.7	4.5	1	3.7	3.7	2.3	35	65	0.7	0.7	1		1	1.2
	本部	赵雪珍	0	64	1870864	218789353	2	15	1	0	0	153	53	22.64	154	90	6.56	163	3.7	2.2	1.68182	74.0909	0.54	7.9	16	14	7.66	96.42	437	4.06	0.49	1.37	2.22	5.1	3.4	3.3	4.4	0.8	3.7	3.1	2.4	35	65	1.1	1	＞1		0.8	1.4
	本部	李爱华	0	67	1953913	215580614	2	0	0	0	0	159	44	17.4	122	80	7.19	513	3.8	2.6	1.46154	197.308	0.59	8.9	18	24	4.59	101.46	245.7	5.78	1.02	1.33	3.94	8.6	3	3	4	0.8	2.8	2.8	2	33	63	0.8	1	＜1		0.8	1
	本部	宋留成	1	69	3173314	219339349	2	0	0	0	1	175	75	24.49	113	81	6.53	245	4.7	1.3	3.61538	188.462	0.44	10.8	16	16	5.69	93.65	301.5	5.08	1.31	1.15	3.53	9.3	3.9	3.3	4.3	0.9	3.5	3.3	2.4	36	65	0.6	0.8	＜1		0.8	1
	金银湖	张家兵	1	48	3173239	218891059	2	0.08	0	0	0	165	77.5	28.47	104	65	6.21	269	3.78	1.63	2.31902	165.031	0.64	6.4	82	135	5.7	/	507.9	4.94	2.2	0.94	3.6	5.6	2	3.6	4.5	1	3.5	3.4	2.4	35	65	1.1	0.7	＞1		0.9	1.3
	本部	黄克根	1	66	3173197	219611607	2	11	1	0	0	158	62	24.84	124	76	5.04	111	3	1.5	2	74	0.35	8.8	18	12	12.13	83.41	295.7	5.38	1.73	1.2	3.23	6	3.9	3.4	3.9	1.5	3.5	3.2	2.3	33	61	0.5	0.7	＜1		1.1	1.1
	本部	鲍江平	1	58	3059219	219907367	2	18	1	0	1	175	86	28.08	127	80	9.9	223	5.77	2.87	2.01045	77.7003	0.93	10.8	43	37	6.78	64.12	408.3	4.34	1.97	1.18	2.44	13.9	3.6	4.2	4.6	1.2	3.1	3.1	2.3	40	70	0.5	0.7	＜1		0.9	1
	本部	胡明达	1	55	1939792	220256334	2	4	1	0	1	170	64	22.15	128	86	5.89	156	2.9	2.2	1.31818	70.9091	0.71	5.9	50	71	3.55	106.08	338.2	3.76	2.92	1.1	1.77	7.6	3	3.3	4.2	0.9	3.4	3	2.1	35	65	0.7	0.6	＞1		1	1.3
	本部	徐青年	1	59	3171715	220255215	2	0.04	0	0	1	172	80	27.04	139	94	6.43	214	3.8	1.9	2	112.632	0.55	11.3	17	19	4.9	95.55	277.9	5.58	1.37	1.06	4.42	8.1	3.8	3.9	4.6	1.1	3.5	3.4	2.4	36	66	0.6	0.9	＜1		0.8	1
	西院	郭华	1	57	9265741	701401716	2	12	0	0	0	171	66.6	22.78	136	81	5.18	178	2.78	1.87	1.48663	95.1872	0.43	7.6	14	17	4.37	87.97	364.9	3.86	1.44	1.09	2.32	8.4	3.2	3.6	4.5	1	3.1	3	2.2	35	65	0.5	0.6	＜0.8		1	1.2
	本部	鲍世勇	1	65	1695687	220239419	2	20	1	0	1	171	74	25.31	141	81	7.59	196	4.96	1.74	2.85057	112.644	0.53	8.2	20	29	7.6	73.29	358.4	3.31	3.68	0.69	1.11	5.6	3	3.3	4.6	1	3.2	3	2.3	35	64	0.5	0.8	＜1		0.9	1.2
	本部	李圭平	1	48	3170209	220244071	2	0	0	0	0	169	72.5	25.38	136	89	7.64	335	5.05	2.13	2.37089	157.277	0.34	12.6	19	28	6.44	108.68	288	5.9	1.01	1.41	4.02	7.3	3.6	3.8	4.3	1	3.6	3.4	2.4	33	64	0.9	0.8	＞1		0.8	1.1
	本部	杨淑平	0	65	2140165	219012837	2	10	0	0	0	162	66	25.15	147	106	6.69	190	3.05	2.95	1.0339	64.4068	0.52	9.6	34	46	4.24	105.82	303.6	3.04	1.14	0.88	1.62	9	3.1	3	4	1	3	3	1.9	35	65	0.4	0.8	＜1		0.9	1.1
	西院	朱鸣丽	0	64	3170159	221140248	2	33	0	0	0	156	60	24.65	159	64	4.84	240	2.26	2.23	1.01345	107.623	0.25	8	15	14	5.28	90.58	216.9	4.33	0.63	1.44	2.55	15.1	2.7	3.3	3.9	1	3.2	3.1	2.4	36	65	0.9	1.4	＜0.8		0.9	1.5
	本部	柯尊明	1	45	9244968	219012490	2	0	0	0	1	176	94	30.35	138	79	7.01	115	4.6	1.8	2.55556	63.8889	0.44	11.2	19	33	311.1	113.28	311.1	4.35	4.63	1.01	1.83	6.6	3	3.5	4.3	1.1	3.3	3.2	2.4	35	65	0.8	0.5	＞1		0.7	0.8
	本部	高志国	1	59	3168936	218490970	2	12	0	1	0	182	91	27.47	124	92	6.11	276	4.01	1.71	2.34503	161.404	0.3	5	21	20	9.33	43.42	350.8	3.52	1.8	0.78	2.08	5	3.5	4.6	4.7	1.1	3.7	3.7	2	30	60	0.7	0.9	＜1		1.2	1.4
	本部	丁莉娜	0	46	3168843	218653975	2	4	1	0	0	162	64	24.39	121	65	6.95	267	4.15	2.23	1.86099	119.731	0.42	6.1	26	17	3.86	115.09	532.8	4.05	2.42	1.02	2.28	7.7	2.9	3.7	4.5	0.9	3.7	3.4	2.3	33	60	0.8	0.6	＞1		0.8	1.2
	本部	颜波	1	44	3168515	220170935	2	2	0	0	1	163	70	26.35	152	101	6.86	200	3.6	2.4	1.5	83.3333	0.65	11.9	28	22	3.14	128.51	302.8	5.54	5.14	0.43	2.85	8.5	3.3	3.8	5.1	1	3.7	3.6	2	34	62	1.1	0.7	＞1		0.9	1.5
	本部	吴炯	1	31	3168220	219425845	2	3	1	0	0	172	82	27.72	129	90	5.29	217	2.4	2.4	1	90.4167	0.45	5.3	17	31	4.53	133.09	329.8	2.84	0.96	0.76	1.77	5.9	2.9	3.9	4.6	1	3.4	3.4	2.3	33	61	0.9	0.5	＞1		0.8	1
	本部	周国安	1	59	3168210	220229905	2	14	1	0	1	178	69	21.78	132	96	4.71	200	2.9	1.1	2.63636	181.818	0.39	7.2	21	21	4.53	102.47	476.4	4.56	2.03	1.04	2.99	8.1	3.3	3.9	4.4	1	3.9	3.9	2.3	35	65	0.7	1	＜1		0.9	1
	金银湖	邓友清	1	67	3167994	211947317	2	2	0	0	1	170	76	26.3	116	81	5.37	133	2.85	2.11	1.35071	63.0332	0.22	9.8	28	42	7.9	/	307.7	3.51	1	0.81	2.39	7.8	4	4.7	4.7	1	3.3	3.4	2.3	35	64	0.6	0.9	＜1		1	1.2
	金银湖	冯荣	0	67	1223371	210824137	2	2	0	0	0	160	60	23.44	153	77	3.96	239	2.14	1.4	1.52857	170.714	0.28	8.5	17	19	5	/	201.2	4.21	0.47	2.21	1.66	6.6	4.2	3.6	4.7	0.9	3.3	3.1	2.2	36	66	0.9	1.2	＜1		1.1	1.7
	本部	孙友祥	1	56	3148380	218123795	2	14	1	1	0	166	68	24.68	122	78	7.31	210	4.67	1.85	2.52432	113.514	0.65	10.3	20	17	6.12	66.95	462.5	4	1.49	1.1	2.35	12.9	3.2	3.6	4.9	1	3.7	3.5	2.3	34	64	0.6	0.8	＜1		0.9	1
	本部	陈华先	1	47	3167682	212709654	2	1	0	0	0	158	49	19.63	119	77	5	181	2.51	1.99	1.26131	90.9548	0.43	10.3	26	27	4.63	103.07	232.1	4.96	0.78	0.91	3.51	8.5	2.6	3.1	3.8	0.8	2.9	2.8	1.8	36	66	0.8	0.6	＞1		0.9	1
	本部	王克俭	1	65	3167633	220210214	2	11	0	0	1	178	81	25.56	122	70	6.22	187	3.89	1.81	2.14917	103.315	0.32	7.3	28	42	6.18	91.81	349.8	2.49	1.68	0.62	1.29	5.1	3	3.7	4.5	1	3.4	3	2.1	35	64	0.5	0.8	＜1		1.1	1.2
	本部	殷梅珍	0	66	3167309	220213507	2	16	1	1	0	153	57.5	24.56	132	87	7.66	205	4.65	2.13	2.1831	96.2441	0.6	8.3	26	32	4.16	98.81	473.1	4.3	1.21	1.22	2.58	5.5	3.3	3.5	4.6	0.8	2.9	36	66	36	66	0.7	1.2	＜1		0.8	1.8
	本部	邱成容	0	58	1641807	214119552	2	15	1	0	0	155	60	24.97	127	77	4.35	202	2.05	1.87	1.09626	108.021	0.29	7.6	21	35	4.71	105.03	301.7	6.74	1.41	1.37	4.72	5.6	3	3.3	4.8	0.9	3.9	3.2	2.4	35	65	0.5	0.8	＜1		0.8	1.3
	金银湖	江军	1	58	3166803	220213841	2	5	0	0	1	170	70	24.22	120	75	5.34	229	2.83	1.81	1.56354	126.519	0.53	6.9	16	14	6.5	/	344.9	3.36	0.9	0.91	2.21	7.4	3.6	3.2	4.6	1	3.6	4	2.2	33	62	0.7	0.8	＜1		0.8	0.9
	本部	贺志林	1	51	3166185	220180304	2	0.5	0	0	0	175	67	21.88	137	88	4.71	152	2.9	1.3	2.23077	116.923	0.44	14.3	32	42	3.72	113.93	252.4	3.81	0.46	1.46	2.22	4.8	3.4	3.8	4.8	1	3.8	3.3	2.6	32	60	0.8	0.5	＞1		0.7	1.2
	本部	毕转运	1	58	3165755	220202123	2	1	0	1	1	170	76.5	26.47	131	89	4.57	189	2.16	2.05	1.05366	92.1951	0.11	6.4	19	18	6.51	84.44	520.7	4.56	2.98	0.93	2.6	7.7	3.6	4.3	4.9	1	3.4	3.4	2.6	37	66	0.8	0.8	1		1.2	1.3
	本部	陈国生	1	63	1824223	213069636	2	24	1	0	1	163	62	23.34	110	73	5.07	119	2.28	2.2	1.03636	54.0909	0.42	7.4	23	23	3.58	85.56	311.4	2.44	0.57	0.97	1.23	10.3	3.6	3.1	3.7	1	3.1	2.7	2.1	30	60	0.7	0.9	＜1		1	1
	金银湖	朱远发	1	56	2135774	220514734	2	12	0	0	1	176	77	24.86	123	79	7.09	256	5.37	1.18	4.55085	216.949	0.45	7.1	30	38	4.8	/	495.4	5.33	2.59	0.89	3.71	7	3	3.5	3.9	1.1	3.5	3.3	1.9	40	71	0.6	0.8	＜1		1	1.4
	本部	范克勤	1	57	3165207	218874787	2	15	1	1	1	172	75	25.35	147	96	8.93	249	2.8	2.8	1	88.9286	0.5	7.8	53	17	4.8	107.74	380.2	6.06	14.25	0.79	1.61	7.7	3.3	3.3	4.8	1	3.6	3.6	2.4	34	64	0.7	1	＜1		0.7	1.2
	本部	崔琳	1	58	1556657	213414732	2	10	0	0	1	172	79	26.7	132	104	5.08	180	2.58	1.76	1.46591	102.273	0.53	7.7	27	18	7.23	81.7	438.5	2.5	0.66	1	1.2	7.2	3.1	3.2	4.6	1.2	3.5	3.3	2.2	32	63	0.4	0.7	＜1		0.7	0.8
	西院	童长江	1	49	3164493	221125748	2	6	0	0	0	176	63	20.34	125	85	7.07	328	5.69	1.01	5.63366	324.752	0.31	6.5	12	10	3.78	110.51	369.1	4.65	2	1.03	3.03	8.8	3.4	3.4	4.1	1	3.2	3.2	2.5	40	70	0.7	0.7	1		1	1.1
	金银湖	方健银	1	39	3164021	220058283	2	0.04	0	0	1	173	77	25.73	115	88	5.83	213	3.33	1.85	1.8	115.135	0.53	6.3	27	40	3.4	/	325.2	4.66	2.25	0.71	3.53	8.1	3.2	3.7	4.5	1	3.8	3.8	2.3	34	63	0.5	0.5	1		0.6	0.9
	金银湖	李冬梅	0	57	3162486	220173268	2	20	0	0	0	159	65	25.71	143	74	6.52	216	4.19	1.89	2.21693	114.286	0.29	9.9	15	16	4.2	/	283.6	5.74	2.4	1	4.16	9.7	3.3	3.4	4.3	0.9	3	3.3	2.3	36	66	0.8	0.8	1		0.8	1.2
	本部	刘进海	1	65	3162220	218936328	2	1	1	0	1	176	78	25.18	110	78	6.13	321	3.22	2.43	1.3251	132.099	0.4	6.7	24	20	7.34	103.11	239.4	4.05	1.43	1.04	2.57	6.5	3.6	3.2	4.6	0.9	3.8	3.8	2.5	40	70	0.5	0.7	＜1		0.7	1.1
	金银湖	刘萍	0	59	3160483	216490228	2	6	0	1	0	158	70	28.04	135	84	4.83	224	2.06	2.14	0.962617	104.673	0.32	9.3	19	18	5	/	340.1	4.81	0.99	1.37	3.02	8.9	3.4	3.8	4.1	0.9	3.2	3.1	2.4	40	70	0.8	1	＜1		1	1.3
	金银湖	陈习雄	1	49	1487810	214099025	2	0	0	0	1	170	94	32.53	140	99	4.16	152	2.17	1.59	1.36478	95.5975	0.21	11.2	16	28	6.3	/	383	6.86	7.22	0.76	3.38	10.1	3.7	3.8	5	1.1	4.2	4.2	2.9	32	60	0.7	0.6	＞1		0.7	1
	西院	郭强壮	1	48	3160159	701877163	2	0	0	0	0	162	59	22.48	101	75	5.82	165	3.4	2	1.7	82.5	0.28	9.6	16	16	4.37	109.64	443	3.84	1.6	0.84	2.7	10.1	3.4	3.4	4.7	0.9	3.8	3.4	2.2	36	66	0.9	0.8	＞0.8		1	1.1
	本部	尹从新	1	55	3159866	220165841	2	17	0	0	0	169	69	24.16	109	55	5.59	214	3.5	1.4	2.5	152.857	0.49	10.4	18	13	5.72	103.66	222.5	3.65	0.8	0.89	2.41	11.1	2.8	3.6	4.1	0.9	3.9	3.7	2	39	69	0.5	0.6	＜1		0.8	0.9
	本部	谢屹	1	27	3159696	220158392	2	1	0	0	0	174	120	39.64	146	82	6.9	165	4	2.55	1.56863	64.7059	0.26	12.2	29	71	5.93	125.79	441.3	5.14	2.87	0.95	2.74	8	3.4	3.5	5.1	1	4.1	4	2.6	35	65	0.9	0.5	＞1		0.9	1.4
	金银湖	徐生波	1	61	3159494	216961599	2	16	1	0	1	172	68	22.99	130	85	6.73	206	3.97	1.99	1.99497	103.518	0.53	6.8	10	15	5.2	/	381	3.06	1.43	0.74	1.81	7.6	3.2	3.6	4.9	1	3.6	3.7	2	35	65	0.7	1	＜1		0.8	1.5
	本部	乔太善	1	58	3159426	220161089	2	5	0	0	1	173.5	90.7	30.13	124	86	6.53	205	3.97	2.16	1.83796	94.9074	0.33	7.6	21	22	6.4	/	349.3	3.91	2.23	0.7	2.64	8.1	3.3	3.5	5	1	3.8	3.6	2.4	35	65	0.5	0.8	＜1		0.9	1
	本部	段砚新	1	51	2111194	218827408	2	13	1	0	1	168	72	25.51	105	68	5.65	272	2.67	2.6	1.02692	104.615	0.28	9.7	27	25	5.95	104.67	337.9	3.99	0.62	1.2	2.74	7.7	3.2	3.7	4.7	1	3.9	3.7	2.3	34	63	0.9	0.8	＞1		0.8	0.9
	本部	叶子青	1	50	8106447	214600689	2	0.42	0	0	1	173	88	29.4	129	86	6.05	253	4	1.34	2.98507	188.806	0.6	9	53	111	3.96	77.23	372.7	4.95	3.45	0.81	3.06	8.8	3	3.4	4	1	3.5	2.8	2	34	63	0.5	0.8	＜1		0.8	1
	本部	余友珍	0	63	3158480	221097737	2	5	0	1	0	149	55	24.77	127	77	4.06	219	2.4	1.1	2.18182	199.091	0.43	8.2	32	28	4.46	98.27	370.2	4.59	1.25	1.37	2.79	8.6	3.5	3	4.1	0.8	3.2	2.8	2.7	32	60	0.5	1	＜1		0.8	0.9
	西院	张明林	1	58	3158417	701938752	2	15	0	0	0	175	63	20.57	102	67	4.75	171	2.58	1.8	1.43333	95	0.31	6.3	18	18	3.89	115.57	318.5	4.14	3	0.76	2.7	7.4	3.2	3.1	4.6	0.9	3.5	3.1	2.3	40	70	1	0.8	＞0.8		1	1.2
	西院	杨士俊	0	68	9194512	701784908	2	19	0	0	0	160	70	27.34	127	74	6.58	228	3.83	2.45	1.56327	93.0612	0.29	12.3	20	19	6.56	93.52	291.8	3.73	1.84	0.92	2.02	8.2	3.3	4.1	4.8	1.1	3.3	3	2.2	35	65	1.1	1.1	1		1	1.4
	金银湖	韩治国	1	44	3158037	220157196	2	0	0	1	1	168	105	37.2	134	94	7.87	191	3.58	2.07	1.72947	92.2705	0.52	10.4	50	78	4.7	/	420.9	4.22	3.6	0.87	2.72	7.9	3.3	3.7	5	1.2	3.4	3.6	2.4	37	67	0.7	0.6	＞1		1	1.1
	本部	陆慧珠	0	69	3157843	221101494	2	20	0	0	0	155	52	21.64	143	84	7.38	225	4.6	2.25	2.04444	100	0.38	8.8	26	43	9.27	93.38	324.8	4.53	2.35	1.03	2.99	11.9	3.6	2.6	3.8	1	3.3	3.2	2.3	35	64	0.5	1	＜1		1	1.4
	金银湖	陈阔	1	23	3157317	221097922	2	0.42	0	0	0	179	100	31.21	127	84	8.03	370	4.94	2.59	1.90734	142.857	0.38	12.4	20	42	5.4	/	504.2	6	7.04	0.74	2.68	5.9	2.8	3.8	4.1	1.1	4	3.4	2.4	30	57	0.9	0.7	＞1		0.9	1.1
	金银湖	胡汉群	1	69	9248468	217793509	2	10	0	0	1	167	67	24.02	130	64	5.83	145	3.61	1.53	2.35948	94.7712	0.47	7.4	11	16	8.8	/	388.1	4.71	2.05	0.7	3.12	7.7	3.9	3.7	4.8	1.2	3.9	3.8	2.4	36	65	0.7	0.9	＜1		0.7	1.2
	本部	杨波	0	42	2036831	217950510	2	3	1	0	0	155	65	27.06	141	89	6.62	320	4.3	1.8	2.38889	177.778	0.37	6.2	17	16	4.56	115.84	288.8	5.38	0.86	1.81	3.33	7	2.5	3.8	4.5	0.9	3.3	3.2	2.1	33	64	0.7	0.5	＞1		0.8	1.3
	西院	丁凯	1	37	9254885	701011537	2	3	1	0	0	175	94	30.69	138	80	6.13	252	4.23	1.38	3.06522	182.609	0.46	6	17	20	7.74	109.33	235.4	4.01	3.66	0.72	2.58	5.4	3.3	3.7	4.7	1	3.2	3.1	2.3	35	65	0.9	1.3	＜0.8		0.8	1.5
	本部	朱春运	0	66	1856391	218428176	2	10	0	1	0	152	49	21.21	143	82	7.17	316	5.18	1.09	4.75229	289.908	0.63	8.5	15	8	6.7	77.1	631.6	5.12	4.4	0.56	3.02	8.1	4	3.1	4.4	1	3.5	3.4	2.4	36	66	0.7	0.9	＜1		0.7	1.2
	金银湖	曹豫龙	1	43	3156191	221066327	2	0	1	0	0	180	87	26.85	131	83	5.53	216	2.77	2.17	1.2765	99.5392	0.45	9.5	40	112	6.1	/	416.8	4.66	2.16	0.7	3.16	8.3	3	3.9	5.1	1	3.4	3.5	2.2	32	62	0.7	0.5	＞1		0.8	0.9
	本部	凡福成	1	52	3156128	221094805	2	12	1	1	9	170	80	27.68	156	95	7.01	297	4.17	2.2	1.89545	135	0.42	7.7	17	19	11.32	47.8	318.2	5.94	1.69	1.17	4.2	7.9	3.8	3.5	5.2	1.3	4.3	3.6	2.3	38	69	0.7	0.9	＜1		1	1.3
	本部	易芝娥	0	63	3155974	220132508	2	14	0	1	0	155	55	22.89	136	82	4.84	208	2.79	1.57	1.77707	132.484	0.26	7.5	24	29	4.89	104.35	204.7	3.79	2.72	1.1	1.98	7	3.2	3.2	4.3	0.9	3.4	3.3	2.3	32	64	0.6	0.8	＜1		1	1.3
	本部	宋凯	1	47	1697535	214925538	2	7	0	0	1	176	82	26.47	131	65	6.51	76	2.8	2.9	0.965517	26.2069	0.55	8	31	29	6.59	102.45	287.4	2.79	3.11	0.83	1.13	9.1	3.7	3.8	5.1	1.2	3.7	3.8	2.7	35	65	0.6	1	＜1		1	1.3
	金银湖	刘明智	1	49	3154255	220128642	2	13	1	0	1	176	81	26.15	137	93	6.24	192	3.38	2.03	1.66502	94.5813	0.46	7.5	23	29	4.4	/	397	3.81	1.29	1.05	2.61	9.2	3.3	3.3	4.1	1	3.4	3.1	2.4	35	65	0.6	0.8	＜1		0.8	0.9
	金银湖	叶英杰	1	61	1544165	220132807	2	4	0	0	1	175	74	24.16	113	78	6.3	153	3.7	2.12	1.74528	72.1698	0.26	8.4	39	64	5.6	/	342.8	3.52	7.99	0.54	1.16	7.7	3.3	3.6	4.3	0.9	3.7	3.9	2.1	31	59	0.9	1.1	＜1		1.1	1.6
	西院	向伟	0	50	9254635	300038215	2	3	1	0	0	159	58	22.94	90	59	5.11	223	2.61	2.12	1.23113	105.189	0.28	5.9	21	16	4.48	107.94	222.6	3.77	1.99	0.92	2.4	5.1	3.2	3.7	4	0.7	3.4	3.6	2.1	35	65	0.8	0.7	＞0.8		0.9	1.2
	本部	陈勇	1	51	1366451	220104722	2	10	1	0	1	174	87	28.74	142	96	4.64	175	1.69	2.41	0.701245	72.6141	0.43	8.1	12	18	6.02	102.15	241.1	5.96	1.59	1.27	4.03	7.5	3.6	3.3	4.7	1	3.5	3.5	2.2	38	68	0.6	0.8	＜1		0.6	0.9
	本部	刘华	0	49	3153494	300433464	2	4	0	0	0	165	80	29.38	124	76	5.9	211	3.1	1.9	1.63158	111.053	0.45	10.3	53	84	3.41	114.79	396	4.25	2.54	0.79	2.77	8.3	2.9	3.2	4.8	1	3.9	3.3	2.3	33	62	0.8	1	＜1		0.7	1.4
	本部	范益安	1	58	3152955	220120008	2	0	0	0	0	169	86	30.11	152	114	6.46	190	3.6	2.2	1.63636	86.3636	0.51	12.6	36	31	3.58	102.4	371	6.83	1.53	1.37	4.69	7	3.8	3.6	4.9	1.4	3.6	3.7	2.5	29	54	0.5	0.9	＜1		0.8	1.4
	金银湖	魏亮	1	37	3152513	219085944	2	0.92	0	0	1	172	75	25.35	103	63	4.91	222	2.25	2.24	1.00446	99.1071	0.28	5.7	23	17	4.8	/	241.3	3.69	1.53	0.98	2.18	4.3	3	3.7	4.5	0.7	3.9	4	2.2	36	66	0.8	0.5	＞1		0.7	1
	金银湖	张驰	1	28	3151670	217002787	2	0.25	0	0	1	177	100	31.92	152	89	6.75	252	3.71	2.36	1.57203	106.78	0.5	9.2	28	61	5.8	/	494.7	4.77	4	0.54	2.76	13	3	3.7	4.3	1.1	3.5	3.5	2.2	41	71	0.8	0.5	＞1		0.8	1
	金银湖	吴禹霏	0	42	2100139	300271601	2	5	0	0	1	158	53.5	21.43	115	83	8.9	271	5.88	2.3	2.55652	117.826	0.47	10.1	11	14	5	/	224	5.03	2.81	0.87	2.98	10.1	2.8	3	3.9	0.9	3.3	3.2	2.1	35	65	0.8	0.8	1		0.7	1.1
	金银湖	谈金霞	0	51	3151603	220110500	2	13	0	1	0	158	59	23.63	134	80	8.81	184	5.7	2.52	2.2619	73.0159	0.46	8.8	13	10	3.6	/	182.9	4.8	1.21	1.13	3.52	7.9	3.1	3.2	4.2	0.9	3.3	3.3	2	35	65	0.6	1.2	＜1		1.1	1.7
	西院	戴秀兰	0	65	3151474	220110578	2	21	1	0	0	162	85	32.39	137	69	6.99	189	4.07	2.3	1.76957	82.1739	0.38	11.6	14	21	5.49	94.65	426.6	4.08	1.95	1.03	2.57	11	3.1	3.9	4.6	1.1	3.5	3.5	2.3	33	62	0.6	0.8	＜0.8		0.7	1.2
	金银湖	王金城	1	66	1552932	219305764	2	1	0	0	1	166	83	30.12	113	86	6.43	159	3.06	2.78	1.10072	57.1942	0.33	8.1	17	16	5.4	/	417.1	4.77	1.68	0.92	3.52	6.7	4.1	4.1	5.3	1	3.9	3.6	2.5	35	65	0.5	0.8	＜1		0.8	1.2
	本部	吴超	1	44	3148275	219247640	2	5	0	0	1	170	71	24.57	140	94	5.3	201	2.55	1.98	1.28788	101.515	0.41	10.9	22	36	7.73	115.45	391.7	4.82	1.18	0.94	3.25	6.4	3	3.5	4.5	0.8	3.6	3.6	1.9	35	65	0.9	0.7	＞1		0.8	1
	本部	周耀国	1	46	9211268	216536013	2	2	1	0	1	175	84	27.43	146	78	8.2	290	3.86	3.53	1.09348	82.153	0.61	9.1	21	23	3.84	103.06	455.8	4.81	2.65	0.79	2.95	7.2	3	3.5	4.6	1	3.3	3.2	2.3	33	61	0.7	0.8	＜1		0.7	1.1
	本部	葛明浩	1	38	3148896	219618779	2	3	0	0	0	165	97	35.63	145	95	6.26	202	3.1	2.3	1.34783	87.8261	0.51	10.6	28	55	3.82	134.4	403.8	5.34	4.38	0.76	3.02	18	3.6	3.7	5.1	0.9	3.9	3.8	2.2	30	60	0.8	0.5	＞1		0.9	1
	本部	陈桂芳	0	58	3148739	220715720	2	2	0	0	0	155	57	23.73	132	83	4.7	234	3.25	1.1	2.95455	212.727	0.27	6.3	21	25	2.35	96.42	252.3	3.74	1.35	1.19	1.76	9.1	3.3	3.5	4.1	0.9	3	2.7	2.5	30	57	0.6	0.9	＜1		0.8	1.4
	本部	张玉林	0	52	3148301	218645371	2	8	0	0	0	163	69	25.97	144	91	3.99	168	2.42	1.28	1.89062	131.25	0.22	9.5	31	39	4.63	112.91	214.7	5.66	1.64	1.17	3.78	10.4	3.8	3.6	4.9	1	3.6	3.4	2.6	32	60	0.7	0.9	＜1		0.7	1.1
	本部	高汉梅	0	61	2109218	219655107	2	20	1	0	1	160	59	23.05	105	60	5.76	193	3.29	2.13	1.5446	90.6103	0.23	/	22	24	3.1	102.06	123.2	5	0.55	2.31	2.26	8.8	2.8	3.4	4.5	0.9	3.4	3.6	2.3	32	62	1	0.8	＞1		0.8	1.2
	本部	曹明祥	1	57	1941424	217052489	2	4	0	0	1	163	61	22.96	131	74	5.63	220	2.92	2.02	1.44554	108.911	0.36	5.6	16	19	5.07	101.39	314.9	4.23	0.93	1.14	2.52	4.4	3.1	3.8	4.4	1.1	3.7	3.9	2.4	35	65	0.94	0.65	＞1		1.2	1.6
	本部	余书发	1	58	3146100	702159137	2	10	0	0	1	164	65	24.17	117	72	6.25	144	3.65	1.89	1.93122	76.1905	0.45	10.7	19	20	6.61	99.18	245.9	3.58	0.39	1.82	1.67	9.9	2.8	3.6	4.6	1	4	3.5	2.4	32	64	0.8	0.7	＞1		0.9	1
	本部	高余春	1	33	3146025	220625000	2	0	0	0	0	166	80	29.03	132	91	6.09	194	3.3	2.3	1.43478	84.3478	0.37	9.3	62	173	6.86	119.35	351.2	5.12	4.46	0.88	2.64	6.1	3	3.4	4.9	0.9	3.2	3	2.4	36	66	0.5	0.6	＜1		0.6	0.8
	金银湖	施红	0	52	2041855	218040957	2	6	0	0	0	160	51	19.92	91	62	5.18	205	3.17	1.38	2.2971	148.551	0.3	7.3	29	31	4.4	104.26	329.5	3.95	1.92	1.65	1.7	8.1	2.8	3	3.5	0.8	3.1	3.1	1.9	38	67	1	0.6	＞1		0.8	0.9
	西院	周小亮	1	62	3145577	700736074	2	3	0	0	0	168	74.5	26.4	154	94	6.31	164	4.08	1.66	2.45783	98.7952	0.4	10.8	14	29	6.96	104.39	259.7	3.62	2.09	0.89	2.22	8.7	3.8	3.9	4.7	1	3.8	3.6	2.4	35	65	0.8	1	＜0.8		0.8	1.2
	本部	陈清	1	47	2047127	216279386	2	11	1	0	1	168	77	27.28	110	83	6.33	270	3.3	2.1	1.57143	128.571	0.58	10.8	17	15	5.67	85.59	503.5	3.13	1.5	0.74	1.61	7.2	2.7	3.6	4.4	1.2	3.2	2.7	2.2	40	70	0.5	0.6	＜1		0.7	0.8
	本部	陈小宏	1	54	3145081	220668764	2	5	1	0	0	167	77	27.61	113	78	5.33	174	3.6	1	3.6	174	0.51	9.3	9	9	17.63	19.16	405.7	3.29	1.09	0.72	2.03	9.3	3.9	3.7	5.1	1	3.6	3.7	2.5	32	60	0.5	1	＜1		0.7	0.9
	本部	陈木香	1	62	3144697	218359516	2	8	0	1	1	164	62	23.05	105	67	10.03	248	6.2	2.3	2.69565	107.826	1.11	7.2	14	14	8.07	56.12	256.2	/	/	/	/	7.1	3.5	3	3.6	1	3.3	3.1	1.7	36	65	0.6	0.5	＞1		1	1.2
	金银湖	万青山	1	58	3144633	218045138	2	15	0	0	1	176	69	22.28	145	84	7.36	257	3.48	2.88	1.20833	89.2361	0.57	7	16	13	7.6	/	453.1	4.27	2.66	0.91	2.51	6.2	3.6	3.3	4.2	1.1	3.5	3.5	2.4	32	60	0.5	0.8	＜1		0.8	0.9
	本部	许长红	1	51	3144162	219835111	2	6	1	0	1	168	81	28.7	149	96	6.37	148	4.41	1.11	3.97297	133.333	0.55	8.6	21	26	6.3	59.42	243.6	3.01	2.04	0.96	1.42	7.1	3.4	3.6	4.4	1.2	3.5	3.5	2.3	36	65	0.6	0.8	＜1		0.8	1.2
	本部	胡建华	1	58	3144138	300979000	2	0.9	0	0	1	173	76.5	25.56	135	93	8.07	169	5.49	1.74	3.15517	97.1264	0.72	9.3	/	/	/	/	/		/	/	/	7.4	3.3	3.4	4.3	1.3	3.2	3.2	2	35	64	0.5	0.8	＜1		0.7	1.1
	本部	刘建新	1	61	3143607	300977751	2	15	1	0	1	168	70	24.8	140	88	5.73	162	2.79	2.62	1.06489	61.8321	0.22	11.2	22	21	6.24	96.65	447.3	5.44	0.65	1.65	3.48	9.6	3.3	3.4	4.7	0.9	3.8	3.3	2.1	33	61	0.7	0.9	＜1		0.8	1.2
	本部	蔡金传	1	54	1945906	217181065	2	9	0	0	0	172	83	28.06	120	84	6.31	216	3.64	2.02	1.80198	106.931	0.52	12.4	17	16	4.31	100.76	405.9	4.6	2.41	0.85	2.73	6	3.4	4.2	4.1	1	4.2	4	2.5	35	64	0.6	0.8	＜1		0.9	1.1
	本部	王侨	1	43	3141978	217819494	2	5	1	0	1	181	89	27.17	141	113	6.98	261	4.2	2	2.1	130.5	0.59	5.9	20	42	4.48	94.88	608.2	4.5	1.11	0.78	3.15	7.4	3.5	4	5.2	1	3.6	3.5	2.9	34	63	0.5	0.8	＜1		0.8	1
	本部	程继煊	1	31	3141699	219161152	2	2	1	0	0	172	77	26.03	131	82	5.68	277	3.2	1.9	1.68421	145.789	0.48	7.5	30	48	3.45	142.69	299.2	4.45	2.13	0.86	2.72	15.1	3.1	3.4	4.7	1	3.5	3.4	2.5	36	65	0.5	0.6	＜1		0.7	1.1
	本部	李兴建	1	61	3141541	300972595	2	5	0	0	1	160	53	20.7	144	84	8.06	272	4.8	2.6	1.84615	104.615	0.53	7.2	17	11	5.62	79.78	360.3	4.25	1.22	0.74	2.89	9	3.1	3.6	4.5	1	3.3	3.3	2.1	34	64	0.5	0.7	＜1		0.9	1
	金银湖	高勇军	1	45	3141490	221041781	2	4	0	0	1	168	80	28.34	183	109	6.75	159	4.29	1.81	2.37017	87.8453	0.53	10.4	17	24	5.9	/	372.7	5.8	3.74	1.02	2.52	13.1	3.8	3.7	5	1.2	3.3	3.4	2.4	34	63	0.6	0.9	＜1		0.9	1.1
	本部	罗银秀	0	67	3141425	702160865	2	1	1	0	0	161	72	27.78	151	78	5.59	161	3.65	1.59	2.2956	101.258	0.28	11	76	87	5.11	51.02	443.4	5.47	1.09	1.37	3.41	6.9	3.4	3.6	4.5	1.1	3	2.9	2.5	32	63	0.5	1.1	＜1		1.1	1.2
	本部	王帅	1	37	3139646	219001615	2	2	0	0	1	178	82	25.88	121	100	6.46	250	3.78	1.92	1.96875	130.208	0.42	11.6	12	14	4.36	117.77	393.2	5.6	6	0.92	1.96	8.5	3.3	3.6	4.2	1	3.5	3.3	2.3	36	66	0.8	0.7	＞1		0.8	1
	本部	杜厚胜	1	58	3138419	212781645	2	0.58	1	0	1	168	72	25.51	127	72	7.52	210	4.8	1.9	2.52632	110.526	0.52	7.3	13	14	5.82	106.38	291.6	4.56	0.79	0.87	3.15	6.7	3.5	3.8	4.9	0.9	3.7	3.5	2.6	34	63	0.7	0.5	＞1		0.9	1.2
	本部	彭鑫	1	28	3138109	300130804	2	0.02	0	0	0	178	98	30.93	131	98	5.76	195	2.67	2.56	1.04297	76.1719	0.42	11.4	125	147	/	/	531	4.26	3.44	0.82	2.25	18.55	3.3	4.1	4.7	1	4.1	3.8	2.6	36	66	0.7	0.7	1		0.9	1.1
	本部	朱光国	1	55	3137946	702157668	2	0.25	0	0	1	167	55	19.72	131	88	5.23	229	3	1.8	1.66667	127.222	0.28	12.2	14	17	3.81	106.23	231.8	5.3	1.02	1.1	3.49	8.7	3.4	3.2	4.8	0.9	3.5	3.4	2.5	35	65	0.4	0.6	＜1		0.5	0.8
	本部	张璇	0	38	1460730	213941958	2	0	0	0	0	162	77	29.34	130	80	10.31	329	6.28	3.09	2.03236	106.472	0.53	7.4	24	37	4.58	114.83	420.4	4.28	1.55	0.76	2.7	5.1	3	4	4.8	1	3.3	2.9	2.3	35	65	1	0.7	＞1		0.9	1.6
	西院	邓艳	0	47	2011496	700171538	2	10	1	1	0	155	50	20.81	93	59	3.86	187	1.76	1.54	1.14286	121.429	0.37	13.7	31	12	5.54	116.41	207.1	5.2	5.37	0.8	2.83	10.3	2.5	2.7	4.1	0.8	3.8	3.1	2.1	37	67	0.9	0.7	＞0.8		0.8	1.1
	西院	詹佑法	1	54	3136395	221060554	2	4	0	0	0	163	70	26.35	112	79	5.59	207	2.82	1.8	1.56667	115	0.54	6.2	29	39	7.89	46.12	466.5	3.94	1.58	0.79	2.73	5.8	3.5	3.6	4.6	0.9	3.9	3.8	2.5	34	63	0.7	1	＜1		0.8	1.2
	本部	李绪清	0	64	9250600	219380511	2	1	1	0	0	161	52	20.06	135	84	4.25	121	1.95	1.72	1.13372	70.3488	0.48	5.2	47	112	11.9	41.24	419.7	2.48	0.96	0.78	1.14	5.5	3.1	3.1	3.4	0.9	3.8	2.5	2	32	63	0.7	1.1	＜1		0.9	1.3
	本部	董伦智	1	47	3136000	300903625	2	5	0	1	1	175	86.5	28.24	140	108	5.44	262	3.1	1.83	1.69399	143.169	0.43	6.5	21	25	7	114.21	277	6.25	2.09	0.92	4.19	6.4	3.6	4.1	4.4	1.2	3.8	3.7	2.7	32	61	0.5	0.6	＜1		1	1.2
	本部	姜庆生	1	55	3135330	218649340	2	18	1	0	1	166	68	24.68	151	98	6.36	142	5.02	0.89	5.64045	159.551	0.38	6.9	15	9	3.15	98.22	381	2.72	0.62	0.96	1.38	5.3	3	3.8	4.7	0.8	3.4	3.3	2.6	37	67	0.6	0.9	＜1		0.9	1.2
	本部	余友兰	0	65	3135427	218636433	2	1	0	0	0	154	49	20.66	142	75	4.44	172	2	2	1	86	0.39	7.1	22	21	4.08	98.43	186.9	3.23	0.86	1.4	1.53	5.8	3.3	4	4.7	1	3	4.2	2.4	33	62	1.1	1	＞1		0.8	0.9
	西院	王友腊	1	69	3134865	221058324	2	8	0	0	0	160	62	24.22	134	73	5.87	147	3.88	1.41	2.75177	104.255	0.42	11.2	26	35	7.43	52.52	452.6	3.39	1.66	0.87	2.1	8.9	3.4	3.6	4.3	1	3.7	3.7	2.1	39	69	0.6	0.9	＜1		0.8	0.8
	金银湖	刘秀宁	0	47	3134844	300940183	2	1	0	0	0	172	70	23.66	105	73	7.09	281	4.14	2.13	1.94366	131.925	0.57	10	13	15	4.3	/	248.1	3.8	1.14	0.72	2.7	6.5	3	3.3	4.4	1	3.5	3.1	2.3	33	62	0.6	0.7	＜1		0.9	1.1
	本部	代斌先	1	56	3134748	702154261	2	15	0	0	1	172	73	24.68	131	91	4.66	141	2.8	1.4	2	100.714	0.39	7.9	13	7	9.88	96.02	375.1	3.28	1.34	0.9	1.91	6.2	4.2	3.7	4.7	1.2	3.3	3.2	2.5	33	62	0.5	0.6	＜1		0.8	0.9
	本部	王伟	1	57	1697906	218628691	2	30	0	0	0	180	98	30.25	131	101	8.31	339	6.2	1.1	5.63636	308.182	0.71	11.9	13	7	7.26	82.84	474	3.57	1.07	0.78	2.13	/	3.6	4.4	4.7	1.2	4.1	4	3.6	32	60	0.4	1	＜1		0.6	1
	本部	张帅	1	31	3133556	702151598	2	0.01	1	0	1	173	83	27.73	134	87	6.46	138	3.4	2.4	1.41667	57.5	0.53	13.2	43	69	6.28	127.53	328.3	5.76	1.27	0.67	4.37	7.3	3.2	3.5	4.6	0.9	3.4	3.2	2.4	35	65	0.9	0.6	＞1		1	1
	本部	蔡灿	1	48	3133350	219722200	2	0.25	0	1	0	160	82	32.03	205	130	7.23	250	4.3	2.2	1.95455	113.636	0.55	9.3	51	85	4.21	104.38	326.6	6.78	2.11	0.89	4.96	7.5	3.4	3.8	5.1	1.3	3.4	3.4	2.3	40	70	0.6	0.9	＜1		0.9	1.5
	西院	余家毅	1	40	3132761	300350697	2	0	1	1	0	168	91	32.24	132	96	6.5	196	3.79	2.12	1.78774	92.4528	0.4	12.9	29	36	3.53	111.11	429.7	4.11	0.92	0.91	3.06	6.9	3.1	3.8	4.6	1	3.2	3.1	2.4	38	68	0.5	0.7	＜1		1	1.2
	金银湖	吴华仙	0	56	3132511	220067270	2	3	1	0	0	156	55	22.6	125	72	5.31	243	2.7	2.12	1.27358	114.623	0.35	7	13	13	8.6	/	217.6	4.75	0.73	1.27	3.36	6.9	3.3	3.5	4.2	0.9	3.3	3.3	2.2	34	64	0.8	0.8	1		1	1.1
	金银湖	曹文生	1	53	3132376	221027320	2	8	0	0	1	175	66	21.55	159	101	8	226	5.48	1.8	3.04444	125.556	0.58	7.5	18	19	2.6	/	439.9	4.96	1.83	1.32	3.1	8	3.9	3.2	4.4	1.1	3.5	3.5	2.3	39	69	0.7	1.1	＜1		1.1	1.4
	本部	王朝	1	34	3132272	219117962	2	4	1	0	0	160	62	24.22	146	82	5.61	226	2.93	2.24	1.30804	100.893	0.33	13.3	15	18	2.63	125.21	286.4	4.4	0.84	0.83	3.03	8.6	2.2	2.9	4.1	0.9	3.3	3.2	2.1	32	60	0.7	0.4	＞1		0.7	1.1
	本部	袁成道	1	62	3132248	702069624	2	1	0	0	0	164	63.5	23.61	142	90	4	231	2.03	1.52	1.33553	151.974	0.28	/	28	18	8.26	90.07	323.6	4.83	0.79	1.27	3.08	11.4	3.5	4.4	4.7	1	3.9	3.5	2.8	32	64	0.6	1.2	＜1		1	1.4
	本部	郭焕秀	0	66	3014416	219692422	2	10	1	0	0	156	59	24.24	134	69	4.76	167	2.9	1.39	2.08633	120.144	0.33	7.2	/	/	/	/	/	3.66	4.3	0.69	1.3	10.6	2.9	3.2	4.3	0.9	3.1	2.9	2.4	37	67	0.5	0.7	＜1		0.9	1.3
	本部	陶加芝	0	51	1710852	210802877	2	16	0	1	0	167	64	22.95	141	77	5.1	246	2.95	1.75	1.68571	140.571	0.28	7.5	13	19	7.1	51	361.2	3.88	1.62	1.43	1.68	/	3.3	3	4	0.9	3.2	2.8	1.9	33	62	0.7	0.8	＜1		1	1.6
	本部	王四海	1	55	1873077	216360652	2	18	0	0	1	170	71	24.57	138	83	7.12	208	4.6	1.7	2.70588	122.353	0.51	10	18	29	6.49	100.64	251.9	5.81	1.31	1.35	3.66	15.1	3.4	3.9	5	1	3.4	3.3	2.3	36	66	0.6	0.5	＞1		0.6	0.8
	本部	肖忠碧	0	67	3131957	220588328	2	15	0	0	0	155	60	24.97	130	80	4.94	231	2.3	2.1	1.09524	110	0.37	12.6	16	7	4.6	101.62	284.2	4.26	1.68	0.97	2.25	7.2	4.1	4.5	4.8	1.1	3.6	3.5	2.5	33	62	0.5	1.1	＜1		0.8	1.3
	西院	夏琪	1	49	9238119	300935469	2	5	0	1	1	178	82	25.88	116	71	5.85	198	3.46	1.86	1.86022	106.452	0.42	9.7	35	36	3.57	105.52	662.9	8.44	14.56	0.84	2.27	10.4	3	3.3	4.9	0.9	3.4	2.6	2	37	67	0.6	0.6	1		0.9	1
	西院	杨静	0	44	9143349	217359224	2	10	1	0	0	152	59	25.54	102	69	7.03	209	4.09	2.46	1.6626	84.9593	0.36	11.1	17	11	5.06	133.56	356.5	6.26	2.05	0.91	4.37	8.9	2.9	3.2	4.3	0.9	3.3	2.9	2.3	32	62	0.5	0.9	＜1		1	1.1
	西院	田幸福	1	62	2028247	216144525	2	3	0	0	1	170	78	26.99	138	98	5.08	111	3.01	1.53	1.96732	72.549	0.44	6.9	19	13	6.86	81.19	375.7	4.72	1.58	0.89	2.97	/	3.9	3.3	4.5	1	3.5	3.5	2.4	35	65	0.3	0.6	＜1		0.6	0.9
	本部	周佐兴	1	50	3131216	702138586	2	9	0	0	0	175	82	26.78	141	94	7.54	235	5.05	1.68	3.00595	139.881	0.64	8.4	22	29	7.95	36.25	611.8	4.37	1.3	0.74	3.01	6	2.8	3.1	4.2	1	3.4	3	2.5	31	58	0.5	0.9	＜1		0.7	1.2
	西院	熊望桂	0	56	9156872	701266772	2	2	0	0	0	162	60	22.86	122	82	4.9	180	2.34	2.2	1.06364	81.8182	0.25	6	22	11	5.69	110.99	389.5	6.23	1.17	1.52	3.65	5.9	3.2	3.2	4.2	1	3.1	3	2	35	65	0.7	1	＜1		1.3	1.4
	本部	李玉虎	1	55	3130899	220538218	2	13	0	0	1	170	70	24.22	163	119	4.74	145	2.8	1.3	2.15385	111.538	0.47	12.1	16	14	12.99	28.37	463.7	4.81	0.98	1.43	2.79	5.6	3.7	3.9	4.5	1	4	3.8	2.2	39	69	0.7	1	＜1		0.7	1
	本部	李志红	0	63	2110565	216682565	2	20	1	1	0	151	45	19.74	127	75	5.51	188	3.4	1.6	2.125	117.5	0.46	5.7	18	15	4.76	103.57	167.2	4.06	0.71	1.33	2.21	5.5	3.3	3.1	4.5	0.7	3.3	3.1	2	39	69	0.6	0.6	1		1	1.2
	本部	周仲	1	48	3129560	219328531	2	0	1	0	1	175	64	20.9	114	79	7.47	208	4.34	2.32	1.87069	89.6552	0.62	11.6	20	39	5.5	106.14	342.6	4.97	2.85	0.88	3.12	7	3.2	3.4	4.5	0.9	3.3	3.3	2.5	33	63	0.6	0.5	＞1		0.8	1.2
	本部	陈霞	0	60	3129545	702146160	2	17	1	0	0	151	50	21.93	106	57	4.64	286	2	2.3	0.869565	124.348	0.27	8.9	13	8	3.72	97.18	188.5	6.19	0.95	1.91	3.61	10.3	2.8	2.8	4.4	0.9	2.9	2.6	2.1	33	65	0.6	0.9	＜1		0.9	1.1
	本部	鲁国华	1	60	1864540	216251228	2	8	1	1	1	172	91	30.76	136	77	4.98	165	3.07	1.31	2.34351	125.954	0.4	5.5	15	34	5.15	100.02	335.5	2.46	0.87	0.95	1.12	4.9	3.7	4	5.4	0.8	3.2	3	2.5	35	65	0.6	0.9	＜1		0.9	1
	金银湖	程楠	1	50	3129144	300924509	2	8	1	0	1	168	82	29.05	125	85	7.04	197	3.8	2.57	1.4786	76.6537	0.42	8.7	21	34	6.3	/	452.5	4.1	3.21	0.67	2.35	7	3	3.9	4.8	1	3.5	3.3	2	38	68	0.5	0.7	＜1		0.9	1
	本部	宋国锦	1	59	1644414	216463672	2	11	0	0	0	169	66	23.11	113	83	6.82	179	4	2.1	1.90476	85.2381	0.55	6.1	22	19	9.56	96.57	278.2	4.05	1.42	1.11	2.35	4.7	3.2	3.5	4.6	1	2.9	3.3	2	35	65	0.6	0.8	＜1		0.7	1.3
	本部	周昌明	1	59	3129139	702140190	2	8	0	1	1	172	66	22.31	142	84	8.06	253	5.5	1.7	3.23529	148.824	0.62	9.1	23	20	10.31	56.62	497.4	4.74	5.35	0.94	1.79	9.1	2.9	2.5	4.3	1.2	3.1	2.5	2	35	65	0.7	1	＜1		1.2	1.3
	本部	俞洋	1	40	3129120	219664025	2	1	0	0	1	169	74	25.91	109	81	6.68	257	2.8	3.2	0.875	80.3125	0.45	10	19	32	4.22	113.35	555.3	4.86	1.13	0.94	3.38	7.8	3.3	3.7	4.9	1	3.8	3.5	2.3	29	57	0.7	0.5	＞1		0.8	0.9
	西院	袁昌雄	1	65	3128505	221051423	2	20	1	0	1	167	67	24.02	127	66	4.26	154	2.4	1.49	1.61074	103.356	0.23	6	17	16	6.45	73.1	438.1	3.4	1.1	0.88	2	7.5	3.3	3.7	4.7	1	3.5	3.8	2.4	32	59	1	1.3	＜1		0.9	1.5
	西院	刘厚平	1	69	3128983	701801095	2	15	0	0	0	176	65	20.98	129	64	4	115	2.43	1.23	1.97561	93.4959	0.26	6.5	19	10	5.27	97.05	237.3	2.08	0.45	1.09	0.69	8.4	3.7	3.8	5.2	1.1	3.6	3.8	2.4	35	65	0.8	1	＜1		1.2	1.5
	本部	杨玉兰	0	65	1578048	219626345	2	25	0	0	0	175	63.5	20.73	138	77	4.86	149	2.2	2.2	1	67.7273	0.36	11.9	17	17	4.25	92.97	242.9	4.07	1.41	0.92	2.43	11.3	3.5	3	3.8	1.2	3.2	3	2.3	35	65	0.6	0.9	＜1		0.7	1.1
	本部	徐应雄	1	52	3128639	220543223	2	9	1	0	1	163	59	22.21	112	69	8.08	255	4.5	2.6	1.73077	98.0769	0.58	7.6	22	31	6.29	92.03	240.2	5.09	1.68	0.99	3.2	5.8	3.1	2.9	4.1	0.9	3.4	3.1	2	34	62	0.7	0.5	＞1		0.7	0.9
	本部	周名中	1	57	3128616	300902264	2	1	0	0	0	174	60	19.82	111	80	4.07	87	1.94	1.61	1.20497	54.0373	0.3	7	40	56	6.79	109.07	255.3	2.07	0.57	0.78	0.8	10.9	3.7	3.6	4.5	1	3.5	2.8	2.5	37	67	0.6	0.7	＜1		0.8	1
	本部	黄少雄	1	61	3128574	220514091	2	0	0	0	1	170	47	16.26	135	87	8.53	337	4.3	3.4	1.26471	99.1176	0.6	12.1	27	16	8.33	107.23	406.3	4.85	1.77	1.34	2.99	7.4	2.5	2.9	3.9	0.8	2.9	2.8	2	36	66	0.9	0.8	＞1		0.7	0.9
	本部	陶维勇	1	63	3128573	300922752	2	24	1	0	1	166	57.5	20.87	115	67	5.57	200	3.4	1.5	2.26667	133.333	0.47	11.7	18	12	8.81	80.63	480.9	4.66	0.92	0.9	3.26	/	3.3	3.3	4.2	1	3.3	2.8	2.2	35	64	0.6	0.9	＜1		0.8	1
	西院	何互华	1	54	3128551	701745751	2	2	0	0	0	165	64	23.51	128	87	6.25	234	3.89	1.69	2.30178	138.462	0.4	11.3	20	22	3.56	75.93	565.1	5.6	2.46	1.19	3.74	6.8	3.3	3.1	4.2	0.9	3.1	3	2.2	33	63	0.7	0.6	＞1		0.9	1.3
	西院	胡建平	1	49	9229571	702001650	2	18	0	0	0	168	70	24.8	103	63	4.72	135	2.33	1.93	1.20725	69.9482	0.37	7.4	16	18	6.46	107.92	490.6	3.33	1.52	0.94	1.9	6.1	3.5	3.5	4.3	1	3.2	2.8	2.2	31	60	0.7	0.9	＜1		0.8	1.2
	本部	程正寿	1	62	1704931	218564537	2	24	0	0	1	162	65.5	24.96	98	50	7.74	237	5.08	1.84	2.76087	128.804	0.48	8	27	29	6.86	88.47	261.5	3.16	0.72	1.29	1.54	4.3	3.2	4	4.2	1	3.4	3.3	2.3	35	65	0.7	0.8	＜1		0.8	0.9
	本部	陈爱庆	0	57	1854285	217620564	2	4	0	0	0	151	50	21.93	106	97	5.33	251	3.02	1.99	1.51759	126.131	0.27	6.9	24	18	5.14	97.74	287.2	3.98	2.05	1.09	2.17	6.3	2.8	2.9	4.3	0.8	2.9	2.7	2.3	33	62	0.7	1	＜1		0.8	1.3
	本部	黄兴家	1	50	3127975	219384536	2	6	1	0	0	160	62	24.22	106	71	5.2	208	2.77	2.22	1.24775	93.6937	0.17	7	/	/	7.12	88.09	252.2	/	/	/	/	5.4	3.4	3.7	4.6	1	3.6	3.7	2.5	38	68	0.6	0.5	＞1		0.8	0.9
	本部	陈敏	1	55	3127901	220572064	2	0.08	1	1	1	170	72	24.91	123	59	7.02	246	3.26	3.17	1.02839	77.6025	0.38	11.2	12	14	5.59	102.39	317.7	3.87	2.16	0.7	2.25	9.1	3.7	3.5	4	1.3	3.4	3.4	2.1	32	63	0.5	0.5	1		0.9	1
	本部	陈烈权	1	57	3127847	702147588	2	30	0	1	1	165	78	28.65	121	72	6.93	245	3.95	2.48	1.59274	98.7903	0.41	8.4	19	26	9.57	101.89	539.6	3.29	1.81	1.05	1.63	8.5	3.5	4.2	4.5	0.9	3.6	3.7	2.1	36	66	0.6	0.8	＜1		0.7	1.2
	西院	金成	1	58	3127197	221049236	2	15	0	0	0	176	65	20.98	121	71	6.22	214	214	2.1	101.905	101.905	0.31	11.7	14	16	5.18	98.2	213.4	5.16	1.8	0.86	3.79	8.4	4.2	3.4	4.5	0.8	3.5	3.3	2.3	37	67	0.7	0.9	＜1		1.2	1.5
	西院	罗加儒	1	52	3106540	701660391	2	14	1	0	0	172	68	22.99	102	67	5.96	193	2.74	2.71	1.01107	71.2177	0.45	6.9	16	18	6.72	81.56	470.9	5.42	2.48	1.19	3.36	7.9	3	3.2	4.5	0.8	3.1	3.3	1.9	40	70	0.8	0.7	＞1		0.9	0.9
	西院	石先银	1	65	9238611	701668428	2	18	0	0	0	172	85	28.73	146	97	8.78	193	5.17	2.62	1.97328	73.6641	0.54	7.3	33	30	4.98	51.38	437.3	3.29	0.89	1.37	1.41	7.9	3.7	4	4.5	1.2	3.6	3.2	2.2	33	62	0.6	0.8	＜1		0.8	1.2
	本部	曹庭旭	1	53	3125588	219886171	2	20	1	1	1	170	70	24.22	138	76	4.75	235	2.56	1.63	1.57055	144.172	0.46	7.7	18	23	4.28	103.9	254.8	2.94	0.88	1.08	1.26	7.2	3.4	3.4	4.8	1	3.3	3.1	2.3	35	64	0.5	0.6	＜1		0.7	1.1
	本部	王彦馨	0	64	1410539	300630151	2	20	1	1	0	158	66	26.44	157	78	7.19	215	3.9	2.3	1.69565	93.4783	0.7	6.6	17	14	6.35	96.01	294.2	3.39	1.57	0.97	1.75	5.8	3	4	4.7	0.9	3.5	3.3	2.4	33	63	1.2	1	＞1		0.9	1.3
	本部	田忠格	1	29	3306088	219229876	2	2	0	0	0	170	65	22.49	124	85	7.92	161	4.8	2.4	2	67.0833	0.4	9.6	31	24	6.15	148.25	433	4.46	12.71	0.52	1.26	/	3.1	3.2	4.3	0.8	3.5	2.9	2	32	59	0.6	0.6	1		0.6	1.2
	本部	安露	1	60	1588215	221783708	2	18	1	1	0	168	80	28.34	157	82	5.5	202	3.1	1.8	1.72222	112.222	0.4	10	20	23	6.37	74.56	551.9	3.8	1.95	0.82	2.1	6.9	3.5	3.7	4.8	1.3	3.7	3.8	2.5	40	70	0.5	0.7	＜1		0.7	1
	本部	张凤萍	0	46	3304160	222008745	2	13	0	0	0	158	55	22.03	107	74	6.78	286	3.95	2.3	1.71739	124.348	0.4	8.1	23	22	5.59	111.01	377	4.94	1.61	1	3.2	5.9	2.9	3	4	0.9	3.6	3.7	2.1	32	61	0.6	0.8	＜1		0.7	0.9
	本部	邓威	1	38	3304119	222004652	2	9	0	0	0	180	87	26.85	128	80	5.51	218	3.3	1.8	1.83333	121.111	0.4	10.8	15	19	5.2	108.85	461.4	5.66	6.25	0.87	2.25	6.9	3	3.7	4.5	1	3.9	3.5	2.3	40	70	0.8	0.8	1		0.7	1
	金银湖	黄水姣	0	56	3303721	222007499	2	3	0	0	0	158	63	25.24	139	84	5.98	144	3.77	1.75	2.15429	82.2857	0.34	9.6	55	73	5.53	103.75	314.8	4.46	3.27	0.68	2.31	7.8	3.3	4.2	4.7	1	3.2	3.2	2.2	35	65	0.9	1.1	＜1		1.2	1.4
	本部	程祥荣	0	54	3303021	222002167	2	30	0	0	0	154	62	26.14	162	90	9.58	266	5.72	3.31	1.7281	80.3625	0.42	12.2	18	18	18.82	23.02	465	5.91	2.01	1.45	3.77	14.7	2.9	3.6	4.3	1	3.2	3	2.6	35	65	0.8	1	＜1		0.7	1
	本部	叶飞鹏	1	46	3041252	219862698	2	5	0	0	0	179	70	21.84	136	59	6.07	164	3.75	1.86	2.01613	88.172	0.34	9	16	13	5.01	114.38	515.4	5.14	3.54	0.98	2.81	9.1	3	3.4	4.1	1	3.2	3.3	2.3	38	69	0.6	0.6	1		0.7	0.8
	本部	周秀兰	0	54	3302674	221997072	2	10	0	1	0	158	73	29.24	128	86	7.29	203	4.29	2.55	1.68235	79.6078	0.33	10.9	17	20	3.65	117.66	416.6	6.86	3.88	1.06	4.2	9.6	3.7	3.6	4.8	1.1	3.6	3.3	2.4	35	64	0.7	0.8	＜1		0.9	1.3
	金银湖	岳轩	1	30	3302474	220130845	2	1	1	0	0	172	72	24.34	108	77	5.56	244	2.86	1.99	1.43719	122.613	0.47	13.6	15	23	4.1	132.04	369.9	3.77	0.76	0.95	2.53		2.6	2.8	4.5	0.8	3.6	2.9	2	32	60	0.7	0.5	＞1		0.7	0.9
	西院	朱国伟	1	51	9267557	300742003	2	10	1	1	0	174	75	24.77	105	67	8.32	343	5.25	2.23	2.35426	153.812	0.64	9.4	18	22	5.78	117.74	349.9	7.07	13.29	0.74	1.95	6.7	3.8	3.9	5	1	3.8	3.7	2.3	37	67	0.9	0.6	＞0.8		0.9	1.1
	金银湖	周文琪	1	31	3302175	221983015	2	0	0	0	1	181	100	30.52	122	76	4.87	193	2.86	1.77	1.61582	109.04	0.2	13.4	26	47	2.99	141.17	447.3	5.03	5.05	0.7	2.44	6.5	3.3	3.6	4.9	0.9	3.8	3.8	2.1	35	65	0.8	0.6	＞1		1	1.2
	本部	张和平	1	63	3302127	221986002	2	4	0	0	1	170	60	20.76	90	63	4.87	135	2.8	1.2	2.33333	112.5	0.6	6.6	26	29	6.81	106.06	264.5	5.42	0.77	1.39	3.45	/	2.8	3.2	4.5	0.8	3.3	3	2	35	65	0.7	0.9	＜1		1	1.2
	金银湖	邓先慧	0	57	3302105	221997649	2	2	1	0	0	165	66.5	24.43	131	88	3.55	271	2.08	1.14	1.82456	237.719	0.22	8.9	22	30	4.4	98.73	472.2	5.41	0.93	1.22	3.78	6.9	2.9	3.4	4.7	0.9	3.5	3.4	2.4	32	63	0.8	0.5	＞1		0.7	0.8
	本部	程仁芳	0	75	3301793	300763062	2	19	1	0	0	150	63	28	160	86	7.01	254	5.5	0.9	6.11111	282.222	0.6	8.3	22	22	8.05	52.71	268.5	5.51	2	1.01	3.51	/	3.6	4.2	4.9	1	3.4	2.9	2.7	35	65	0.9	0.9	1		1.1	1.3
	西院	赵顺章	1	69	3301921	220050630	2	1	1	0	1	160	45	17.58	131	59	3.31	147	2.1	0.93	2.25806	158.065	0.26	8.4	34	23	4.26	95.09	244.2	3.69	0.68	1.79	1.51	6	3.2	3.4	4.5	1	3.5	2.8	2.1	37	67	0.6	0.9	＜0.8		0.8	1.3
	西院	高云来	1	63	3221284	701459965	2	0.92	0	0	0	170	74	25.61	128	95	3.54	122	2.51	0.74	3.39189	164.865	0.13	13	15	13	6.37	84.22	341.8	3.53	4.57	0.67	1.89	11.6	4.1	3.9	5.1	1.1	3.7	3.4	2.6	35	65	0.9	1.2	＜0.8		1.3	1.5
	本部	陈秀珍	0	63	2079591	218504118	2	17	0	0	0	149	48	21.62	115	59	4.65	221	2.98	1.28	2.32812	172.656	0.36	10.1	47	87	9.75	114.1	340.4	3.76	0.93	1.3	1.98	6.8	3.9	3.6	4.7	1.1	4.1	3.5	2.5	35	64	0.7	0.8	＜1		1.1	1.2
	本部	刘铭钰	0	24	3301157	220275907	2	2	1	0	0	165	92	33.79	157	81	5.95	285	3.19	2.16	1.47685	131.944	0.47	8.9	136	150	3.61	143.08	531.3	4.18	2.19	0.96	2.59	/	2.9	3.5	4.5	0.9	3.6	3.3	2.6	36	67	1.1	0.6	＞1		1	1.3
	金银湖	吴红	0	52	3300644	221947648	2	2	0	0	0	160	77	30.08	107	61	4.31	187	2.44	1.47	1.65986	127.211	0.3	9.9	44	65	5.2	102.03	238.8	4.26	2.32	0.88	2.63	7.7	3.6	3.6	4.3	1.2	3.3	3.1	2.4	35	65	0.5	0.7	＜1		0.7	0.9
	本部	周盛博	1	56	3300500	221984045	2	18	0	1	1	170	70	24.22	146	85	8.86	251	4.7	3	1.56667	83.6667	0.7	9.8	18	20	8.94	100.76	341.4	3.74	7.46	0.66	1.2	/	3.5	3.2	4.7	1	4	3.9	2	35	65	0.8	0.5	＜1		0.6	0.9
	本部	陈凤娟	0	57	1826266	701925860	2	17	1	0	0	153	58	24.78	145	86	5.96	161	3.7	1.8	2.05556	89.4444	0.3	8.3	18	21	6.24	105.11	183.5	4.12	1.42	0.99	2.38	13	3.1	3.1	4.2	0.9	2.9	2.9	1.9	35	65	0.6	1	＜1		1.1	1.4
	本部	张小中	1	59	3299699	217399175	2	8	0	0	0	170	73	25.26	152	91	4.15	232	2.43	1.32	1.84091	175.758	0.3	9.8	14	12	5.75	102.07	243.8	5.18	1.72	1.07	3.57	10.2	3.5	4	4.6	0.9	3.6	3.4	2.6	35	65	0.5	0.7	＜1		0.8	1
	本部	熊雷	1	37	3299611	221964429	2	0.04	1	0	0	172	80	27.04	140	78	8.51	260	5.17	2.57	2.01167	101.167	0.42	11.3	92	137	3.89	125.43	542	4.76	2.57	0.84	2.79	6.7	2.9	3.1	4.4	1	3.5	3.4	2.2	35	65	0.6	0.5	＞1		0.9	1
	西院	苏鹏	1	35	3299596	221878708	2	1	1	0	1	170	60	20.76	118	74	5.02	182	2.25	2.47	0.910931	73.6842	0.22	9.4	16	14	5.07	121.21	374	4.38	3.35	0.9	2.58	9	3.1	3.6	4.7	1.1	3.7	3.6	2.2	34	62	0.8	0.5	＞0.8		0.8	1.1
	本部	蒋万胜	1	65	3299573	219515208	2	14	0	0	0	168	80	28.34	89	60	7.77	165	5.13	1.49	3.44295	110.738	0.95	7.6	20	21	9.06	53.69	321.1	3.02	1.21	1.11	1.26	/	3.3	3.9	4.1	1.1	3.9	3.7	2.6	32	60	0.9	1.2	＜1		1	1.1
	本部	裴丽国	1	60	3299413	218111179	2	8	0	0	1	168	62	21.97	107	67	5.39	221	3.1	1.3	2.38462	170	0.6	8.3	12	9	4.51	102.02	317.2	5.2	0.55	1.38	3.54	/	3.3	4.5	5	1.1	3.9	3.6	2.7	33	62	0.4	0.8	＜1		0.8	0.9
	本部	赵桥	1	39	3299414	221963194	2	11	1	0	0	170	78.5	27.16	129	83	5.38	255	2.4	2.3	1.04348	110.87	0.5	8.3	19	29	5.75	101.27	377.9	3.77	1.15	1.09	1.91	6.2	3	3.7	4	1	3.6	3.5	2.3	33	62	0.7	0.7	1		0.9	1
	本部	吴争鸣	0	45	3299248	221907862	2	0.58	0	0	0	161	45	17.36	120	80	3.13	239	1.56	1.27	1.22835	188.189	0.28	5.9	20	14	3.47	114.92	233	4.63	0.53	1.71	2.48	/	2.5	2.6	4.2	0.7	2.6	2.9	1.7	42	73	0.9	0.6	＞1		0.7	1.1
	本部	葛素梅	0	68	1622546	213504419	2	8	0	0	0	150	46	20.44	141	57	4.62	197	2.9	1.1	2.63636	179.091	0.4	6.1	16	11	21.16	23.02	325.9	4.32	2.57	0.94	2.16	/	3	4	4.6	1.1	3.3	3.2	2.6	38	68	1	1.6	＜1		1.2	1.5
	本部	王建新	1	59	2171177	219134677	2	16	0	0	0	171	63	21.55	157	96	8.88	191	6.97	1.37	5.08759	139.416	0.44	14.2	17	12	9.19	27.79	388.5	5.54	1.39	3.89	1.19	/	2.9	3.7	4	1.3	3.8	3.2	2.1	35	65	0.6	0.8	＜1		1	1.1
	本部	黄河	1	49	3298762	219581769	2	4	1	0	1	177	74	23.62	165	88	6.23	244	3.35	2.29	1.46288	106.55	0.45	12.2	23	23	5.2	101.56	354.2	5.54	1.91	1.15	3.88	6.6	3.2	3.1	4.3	1.3	3.5	3.3	2	32	63	0.6	0.8	＜1		0.9	1.2
	本部	袁以平	1	62	1249145	219488738	2	17	1	1	0	173	80	26.73	141	89	5.76	175	3.42	1.33	2.57143	131.579	0.54	9	19	16	6.97	97.53	271	4.71	0.67	1.11	3.23	8.5	3.9	4.4	5	1.1	3.3	3.4	2.7	36	66	0.6	0.9	＜1		0.9	1.2
	本部	李立平	1	56	3298101	221923592	2	6	1	1	0	159	68	26.9	135	83	5.28	171	3.7	0.9	4.11111	190	0.4	5.7	15	12	11.67	19.54	419.3	3.35	1.46	0.91	1.93	/	3.1	3.5	4.2	0.8	3.2	3.7	2.2	38	68	1.1	0.9	＞1		0.8	1.2
	西院	孔笑	1	31	3297335	221901333	2	3	1	0	1	177	72	22.98	118	86	8.58	312	3.69	3.98	0.927136	78.392	0.41	11.4	15	16	3.75	123.15	310.1	6.1	2.48	1.03	4.32	7.8	3.2	3.5	4.7	1	3.9	3.7	2.3	34	62	1.1	0.6	＞0.8		0.8	0.9
	西院	肖明辉	1	34	3297046	300786364	2	1	1	0	1	175	52	16.98	99	74	7.02	210	4.14	2.14	1.93458	98.1308	0.34	7.5	16	29	4	130.32	276.5	3.41	0.66	1.15	1.96	9.2	3.8	3.4	4.8	1	3.7	3.9	2.8	32	62	0.6	0.4	＞0.8		0.5	0.8
	本部	易海涛	1	50	3297043	221956383	2	3	0	0	1	170	69	23.88	143	89	3.95	146	2.8	0.6	4.66667	243.333	0.4	9.4	21	32	5.44	105.47	279.4	5.02	1.21	0.98	3.16	6.9	3.6	3.7	4.2	1.2	3.8	3.2	2.6	41	73	0.7	0.9	＜1		1	1
	本部	高红艳	0	52	1927346	219675193	2	15	0	0	0	160	58	22.66	111	75	8.19	191	3.51	3.31	1.06042	57.7039	0.59	8.7	25	13	7.54	109.17	363.1	5.41	2.46	0.93	3.27	/	3.3	3	4.1	0.9	2.9	2.7	1.9	35	65	0.5	0.8	＜1		0.9	0.8
	本部	严世新	1	49	1761545	215280528	2	8	0	0	1	173	78	26.06	134	85	5.08	201	2.58	1.83	1.40984	109.836	0.53	7.9	31	35	3.3	120.56	374.8	5.39	3.41	1.06	3.4	9.2	3.8	4	4.7	1	3.9	3.9	2.3	36	66	0.6	0.6	1		0.8	1.2
	本部	郑刚强	1	59	3014604	219756193	2	2	0	0	0	172	75	25.35	120	79	4.63	196	2.16	1.98	1.09091	98.9899	0.31	6.7	19	26	6	102.07	334.2	4.1	0.9	0.92	2.45	5.9	3.3	3.6	4.7	0.9	3.3	3.9	2.5	38	68	0.9	0.9	1		0.6	0.8
	本部	黄国庆	1	54	3296646	217686982	2	13	1	0	0	165	57	20.94	137	91	4.78	154	3.15	1.24	2.54032	124.194	0.29	5.3	23	29	4.4	102	311.1	2.22	0.6	0.74	1.04	/	3.4	4.2	4.8	1	3.8	3.4	2.4	35	65	0.9	0.8	＞1		1	1.2
	本部	张秋阶	1	56	3296585	220808602	2	17	0	0	1	173	75	25.06	132	95	4.64	140	2.39	1.8	1.32778	77.7778	0.32	9.5	25	15	4.67	113.05	372	3.67	1.16	1	2.17	7.6	3.8	3.7	4.5	1.3	3.8	3.9	2.7	35	65	0.5	0.9	＜1		0.9	1
	本部	陈泽福	1	55	3296483	221753573	2	1	0	0	0	170	67	23.18	147	88	7.18	293	4	2.7	1.48148	108.519	0.4	9.5	20	19	7.64	101.77	299.9	3.82	0.64	1.05	2.14	8.5	3.6	3.6	4.9	1	3.1	2.9	1.9	32	60	0.8	1	＜1		0.7	0.9
	本部	姜孝竹	1	49	1550345	217614863	2	7	0	0	1	158	69	27.64	107	72	6.32	236	3.01	2.79	1.07885	84.5878	0.39	7.6	21	25	4.61	108.6	361.6	5.05	3.13	0.91	2.75	/	2.8	3.5	4.7	0.9	3.2	3.2	2	35	65	0.6	0.6	1		0.7	0.9
	本部	张桂腔	1	30	3295781	220815413	2	0	1	0	0	177	114	36.39	145	95	5.94	220	3	2.3	1.30435	95.6522	0.4	13.1	111	146	3.7	120.17	568.9	5.47	4.67	0.62	3.19	6.9	3	3.6	4.9	1	3.8	3.4	2.5	33	61	0.6	0.5	＞1		0.8	1.2
	本部	汪建国	1	67	3295669	221943928	2	30	1	0	1	174	56	18.5	141	81	5.38	172	2.68	2.28	1.17544	75.4386	0.27	12.1	15	16	4.5	104.31	319	2.45	0.3	1.08	1.24	/	3.1	3.7	4.9	1.1	3.6	3.3	2	33	63	0.7	0.8	＜1		0.8	0.9
	西院	刘俊清	1	44	9232457	701831604	2	5	0	0	0	172	68	22.99	121	78	4.1	253	2.41	1.24	1.94355	204.032	0.26	12.1	19	23	6.07	118.8	295.2	5.02	2.86	0.9	2.58	7.9	3.8	3.8	4.7	1	3.4	3.6	3	39	69	0.7	1.1	＜0.8		1	1.2
	本部	韩敬银	1	58	3295548	218475296	2	3	1	0	0	172	71	24	118	81	5.83	223	3.6	1.75	2.05714	127.429	0.4	10.8	42	45	4.29	96.33	366.5	3.71	0.63	1.17	2.43	5.1	3.4	3.4	4.8	0.9	3.6	3.4	2.4	33	62	0.6	0.8	＜1		0.9	1.4
	西院	周卫平	1	51	3295256	700961246	2	3	0	0	1	169	61	21.36	98	67	5.31	241	2.46	2.22	1.10811	108.559	0.38	11.4	25	30	4.01	94.18	414.6	3.91	0.8	0.89	2.67	6.1	3.1	3.3	4.5	1.1	3.4	3.3	2.1	36	66	1	0.7	＞0.8		0.9	1.2
	本部	孙命香	0	61	3295130	219613350	2	10	0	0	0	164	68	25.28	141	77	4.35	169	2.21	1.53	1.44444	110.458	0.39	8.3	24	26	7.62	102.27	245.5	6.43	1.4	1.66	3.93	5.7	3.2	3.1	4.1	1	3.4	3	2.1	33	62	0.7	1	＜1		1.1	1.7
	本部	金帆	1	30	3295081	221916118	2	2	1	0	1	175	105	34.29	197	135	7.97	222	4.52	2.74	1.64964	81.0219	0.48	93	17	17	6.6	78.05	361.4	3.72	2	0.93	2.13	/	3.6	3.9	4.9	1.3	3.8	3.6	2.3	35	65	1	0.7	＞1		0.6	1.2
	本部	黄腊荣	0	70	1798144	215741063	2	5	1	0	0	158	59	23.63	131	69	4.92	187	3.03	1.31	2.31298	142.748	0.41	9.5	28	24	9.34	38.3	338.1	3.94	0.54	1.52	1.97	/	2.9	3.9	4.2	0.9	3.7	3	2	36	66	0.5	0.8	＜1		0.8	1.3
	本部	张瑞军	1	55	3294724	221931512	2	8	0	0	0	169	64	22.41	112	83	7.01	151	5.1	1.4	3.64286	107.857	0.4	/	17	23	9.22	113.05	323	3.11	0.44	0.72	2.06	12.1	3.1	3.2	4.2	1	4	3.6	2.3	40	70	0.7	0.5	＞1		1	1.1
	本部	张德顺	1	28	3294413	221933263	2	0.08	1	0	1	184	96	28.36	136	85	7.85	340	3.6	3.4	1.05882	100	0.6	8.7	21	29	3.4	125.3	449.2	5.82	2.97	0.66	3.76	5.9	2.8	3.4	4.6	1	4.2	3.6	2.5	36	66	0.5	0.6	＜1		0.6	0.8
	本部	郭望民	1	69	3293094	215109782	2	0.04	0	0	0	174	72	23.78	105	71	7	109	4.3	2	2.15	54.5	0.6	8.1	39	41	9.79	64.77	309.8	4.29	1.24	1.38	2.17	8	3.6	3.7	4.9	1.1	3.1	3.1	2.3	35	65	0.4	0.7	＜1		0.6	0.9
	本部	鲜大师	1	41	3293033	221872769	2	9	0	0	1	170	70	24.22	123	64	6.03	182	3.4	2.09	1.62679	87.0813	0.44	9	14	18	8.28	109.46	252.4	4.78	0.7	1.15	2.94	9	2.9	3.3	4.8	1.2	3.6	3.3	3.6	35	65	0.5	0.4	＞1		0.8	1.1
	本部	程海明	1	59	3293014	221885924	2	2	1	0	0	167	63	22.59	113	72	4.91	152	2.6	1.8	1.44444	84.4444	0.5	7.1	26	20	6.03	85.15	495.5	3.2	0.72	1.06	1.7	/	3.3	3.5	4.5	0.9	3.2	3.1	2.2	31	58	0.5	0.7	＜1		0.7	1
	西院	周世林	1	64	3292748	701597480	2	3	0	1	1	172	56	18.93	144	69	4.77	101	2.92	1.44	2.02778	70.1389	0.25	12.5	30	79	4.92	94.58	184.8	3.49	1.02	1.54	1.5	8.2	3.2	3	4.7	0.9	3.3	3.4	2	35	65	1	1	＞0.8		1.2	1.3
	本部	杜子红	1	53	1979838	217588855	2	10	0	0	1	172	74	25.01	127	85	8.47	179	5.31	2.43	2.18519	73.6626	0.57	10.5	20	22	5.19	96.96	450.5	5.01	1.68	0.81	3.85	8.9	3.3	2.9	4.5	0.9	3.4	3.2	2.3	34	63	0.5	0.5	1		0.7	0.9
	本部	汪建萍	0	68	3292672	219299081	2	8	1	0	0	160	64	25	111	69	5.69	233	3.1	2	1.55	116.5	0.4	8.6	13	11	6.1	62.08	424.1	4.86	0.95	1.27	2.99	8.2	3.6	3.7	4.1	1.2	3.3	3.3	2.5	38	62	0.6	0.9	＜1		1	1.4
	本部	周巍	1	46	3292661	216162003	2	0.75	1	0	1	165	83	30.49	132	98	5.34	175	3	1.7	1.76471	102.941	0.4	10.7	24	44	4.03	110.7	318.8	4.46	1.34	0.73	2.86	5.9	3.4	3.4	4.5	1.1	3.3	3.4	2.6	40	70	0.5	0.9	＜1		1.3	1.5
	本部	李平	1	34	3292277	217031890	2	0.08	1	0	1	176	87	28.09	114	80	4.23	193	2.63	1.28	2.05469	150.781	0.28	14	15	15	6.04	114.85	370.1	3.5	1.13	0.61	2.27	8.5	3	3.4	5.1	0.8	4	4	2.3	33	61	0.9	0.6	＞1		0.9	1.2
	本部	王立新	1	51	3042395	219937790	2	5	0	0	1	170	86	29.76	100	69	4.93	166	3.1	1.3	2.38462	127.692	0.5	6.9	20	30	9.19	81.39	560.6	2.97	2.57	0.91	1.13	5	3.6	4.1	5.3	1	3.5	3.5	2.5	33	61	1	0.8	＞1		0.6	1.2
	本部	王法兴	1	47	3292155	218977083	2	4	1	0	0	173	81	27.06	120	80	7.79	304	4.4	2.3	1.91304	132.174	0.9	8	20	35	4.84	119.95	373.7	5.56	2.45	0.97	3.61	/	3.1	3.1	4.8	1	3.3	3.1	2.3	33	62	0.6	0.9	＜1		0.7	1.4
	本部	李州	1	38	3291902	221909622	2	0.08	1	0	0	171	71	24.28	127	95	8.01	367	4.5	2.9	1.55172	126.552	0.5	8	33	46	3.72	119.86	314.8	5.28	2.88	0.97	3.08	7.4	2.7	3.1	4.1	0.9	3.2	2.9	2	36	66	1	0.7	＞1		0.9	1
	本部	周新桥	1	56	3291685	221897372	2	3	1	0	0	166	66	23.95	114	75	4.06	158	2.2	1.3	1.69231	121.538	0.4	8.6	17	17	6.33	87.71	527.8	3.63	1.54	0.84	1.99	/	3.9	3.9	4.2	0.9	4.1	3.9	2.3	32	63	0.5	0.7	＜1		0.6	1
	本部	黄么	0	57	3291438	221883314	2	3	1	0	0	150	50	22.22	139	88	4.77	277	2.6	1.7	1.52941	162.941	0.4	8.1	20	27	4.91	110.84	236.3	5.22	1.73	1.1	3.3	/	3.6	3.5	4.5	0.9	3.4	2.9	2.4	30	58	0.4	0.9	＜1		0.6	1
	本部	涂保苔	0	49	3291369	217515617	2	5	0	0	0	160	59	23.05	141	89	5.41	189	2.8	1.9	1.47368	99.4737	0.5	10	17	22	5.52	112.28	247.6	4.86	0.69	1.23	3.14	/	3.3	3.7	4.2	0.9	3.5	3.1	2.1	32	64	0.7	0.7	1		0.9	1.1
	本部	周毅欣	0	19	3291236	221865844	2	0	1	0	0	160	61	23.83	123	68	6.27	183	2.6	3.1	0.83871	59.0323	0.5	8.1	48	88	4.1	113.64	301.2	3.67	0.89	1.27	2.14	6.6	2.4	2.8	4	0.8	3	2.9	2	38	68	0.7	0.4	＞1		0.9	1.3
	西院	汪向晖	1	49	3290583	701613001	2	0.05	1	0	0	164	57	21.19	117	80	6.04	310	3.73	1.98	1.88384	156.566	0.26	9.2	17	14	6.15	108.8	280.8	6.01	1.53	1.42	3.99	/	3.1	3.3	4.2	1	3	2.9	2.1	33	62	0.6	1	＜0.8		1	1.1
	本部	程秀英	0	62	3290003	216615479	2	10	1	0	0	155	64	26.64	140	100	5.21	294	2.2	2.1	1.04762	140	0.6	9.1	33	36	4.65	98.4	331.8	5.44	4.25	0.78	2.73	6	3.9	3.6	4.4	1	3.5	3.4	2	35	65	0.4	0.8	＜1		0.8	1.1
	本部	付织兵	1	51	3052377	214418754	2	8	1	0	0	167	69	24.74	129	84	6.04	223	3.47	2.05	1.69268	108.78	0.27	10.5	14	15	8.46	104.55	305.4	4.48	0.92	1.03	2.87	14.6	3.4	3.6	5.1	1.1	3.4	3.6	2.5	33	62	0.6	0.8	＜1		1	1.1
	本部	庞香	0	70	3288778	221868843	2	1	1	1	0	159	61.5	24.33	121	84	6.93	234	3.81	2.61	1.45977	89.6552	0.37	13.6	19	12	6.37	93.37	244.2	4.84	1.46	0.92	3.14	/	3.3	3.5	4	0.9	3.4	3.1	2.3	32	60	0.7	1.3	＜1		1.1	1.4
	本部	周春来	1	58	1356611	219323081	2	20	1	0	1	172	77	26.03	130	77	6.72	180	4.42	1.64	2.69512	109.756	0.52	7.2	25	29	7.04	67.7	497.4	3.85	1.32	1.21	1.88		3.6	3.9	4.2	0.9	3.3	3.2	2.5	33	62	0.8	1	＜1		0.6	1
	本部	贺春初	1	56	3288649	221876863	2	1	1	0	0	156	49	20.13	111	79	4.95	192	3.2	0.96	3.33333	200	0.72	9.7	19	16	4.49	107.88	136.5	3.24	0.74	1.42	1.43	/	2.7	3.2	4.1	0.9	3	2.9	2.1	33	62	0.5	0.6	＜1		0.6	1.1
	本部	贾雨薇	0	29	1288563	219695497	2	10	0	0	0	163	75	28.23	163	75	7.2	233	4.38	2.21	1.9819	105.43	0.5	6.1	18	13	6.97	127.7	264.6	2.84	1.25	0.83	1.5	5.5	2.3	3.2	4.9	0.8	3.2	3.7	3.2	32	63	1.1	0.6	＞1		0.8	1.3
	本部	刘丽萍	0	48	3286075	221860153	2	8	1	0	0	155	55	22.89	142	81	5.79	259	3.9	1.3	3	199.231	0.4	11.4	17	21	3.63	111.9	251.6	3.38	1.17	1.19	1.44	7.3	2.8	3.5	4	1	2.9	2.6	2.2	36	66	0.8	0.7	＞1		0.8	0.8
	西院	罗启辉	1	57	3286423	221859388	2	3	1	0	1	168	82	29.05	134	95	6.83	164	4.7	1.45	3.24138	113.103	0.43	12.4	14	14	6.96	99.12	333.5	3.34	1.14	0.88	2.02	6.5	3.8	3.7	4.8	1	3.9	3.8	2.3	35	65	0.7	1	＜0.8		0.9	1.4
	本部	王洪水	1	48	3286878	221591274	2	6	1	0	1	167	82	29.4	139	96	5.94	245	3	2.3	1.30435	106.522	0.4	9.2	20	45	4.63	109.85	508.3	4.33	2.46	0.71	2.64	/	3.7	4	5	1	3.6	3.4	3.6	32	60	0.6	0.7	＜1		0.8	1.2
	本部	吴狄金	1	58	1541663	221865576	2	10	0	0	0	167	72	25.82	174	106	4.65	190	3.23	1.05	3.07619	180.952	0.23	9.6	20	34	6.98	58.37	438.4	5.86	3.15	1	3.77	/	3.3	3.4	4.3	1.4	3.9	3.2	2	34	63	0.4	0.9	＜1		0.5	0.8
	西院	王宗立	1	64	3269849	221721507	2	10	0	0	1	170	72	24.91	136	72	4.67	161	2.85	1.34	2.12687	120.149	0.31	9.3	23	21	6.45	64.61	494.4	3.69	1.13	0.94	1.95	8.3	4	3.2	4	1	3.3	3.3	2.4	35	65	0.7	1.1	＜0.8		0.9	1.3
	本部	毛菊英	0	50	3287236	221869264	2	0.25	0	0	0	157	62	25.15	126	77	6.11	309	3.37	2.23	1.51121	138.565	0.33	14.7	35	31	4.99	112.3	407.6	6.48	1.18	1.48	4.34	7.5	3.5	3.1	4	0.8	3.3	2.8	2.2	34	63	0.8	0.7	＞1		1.2	1.3
	本部	章晋国	1	46	3287282	221865861	2	1	1	1	1	172	70	23.66	129	86	7.86	359	3.85	3.21	1.19938	111.838	0.6	11.5	49	82	4.7	105.8	428.8	7.5	2.64	1.12	5.4	/	3.2	3.4	3.9	1	3.5	3.3	2.3	37	67	0.6	0.6	1		0.9	1
	本部	杜勇	1	32	3287432	221865789	2	0.25	0	1	1	173	66	22.05	127	81	5.37	142	2.88	1.89	1.52381	75.1323	0.47	11	16	15	8.23	126.81	299.6	3.65	0.42	1.16	2.09	4.9	3	3.5	4.7	0.9	3.8	3.1	2.3	37	66	0.7	0.5	＞1		0.7	0.8
	本部	张慧娟	0	67	1619191	221830414	2	12	0	0	0	160	58	22.66	150	80	4.47	251	2.73	1.59	1.71698	157.862	0.05	10.5	51	77	4.26	90.12	362.7	5.62	2.28	0.8	3.66	9.6	2.8	3.5	4	1	3.2	2.8	2.6	33	62	0.5	0.8	＜1		0.7	0.9
	本部	陈知海	1	58	3287553	221835473	2	1	0	0	0	164	52	19.33	110	80	8.92	270	5.8	2.7	2.14815	100	0.4	9.7	21	22	7.35	116.37	205.7	4.53	0.81	1.55	2.72	7.9	2.9	2.8	4.5	0.8	3.1	3.1	2	32	63	0.6	0.8	＜1		0.7	0.9
	本部	涂士宽	1	71	3010138	219746129	2	12	1	0	1	173	69	23.05	157	77	5.91	115	3.89	1.12	3.47321	102.679	0.47	10.3	25	44	5.22	88.96	292.5	4.06	1.89	0.91	2.36	7.2	3.9	4.9	4	1.3	3.6	3.5	2.7	40	72	0.5	0.8	＜1		1.2	1.3
	西院	胡俊	1	34	3287629	214009096	2	0.5	1	1	1	167	93.1	33.38	125	89	6.43	312	3.31	2.52	1.31349	123.81	0.44	13.1	76	117	5.53	120.36	650.9	5.9	8.94	0.69	2.73	5.5	3.2	3.3	4.4	1	3.7	3.7	2.5	32	60	0.8	0.5	＞0.8		0.9	1.1
	西院	周建国	1	68	3287292	221873472	2	14	0	0	1	170	55	19.03	147	68	7.05	287	4.37	1.87	2.3369	153.476	0.49	9.2	23	20	4.83	93.39	340.1	6.49	2.04	1.04	4.43	10.6	3.1	3.1	4.3	1	3.2	3.1	2.3	34	64	0.8	1.1	＜0.8		0.9	1.2
	本部	余康定	1	30	3287878	221824719	2	0.04	1	0	0	178	82	25.88	142	89	5.62	337	3.59	1.56	2.30128	216.026	0.32	12.4	27	44	4.72	124.97	342.6	5.17	1.2	0.71	3.94	6.7	2.8	3.8	5.5	1.1	3.9	3.5	2.5	35	65	0.6	0.5	＞1		0.8	1.2
	本部	刘秀荣	0	48	1332781	219362537	2	7	0	0	0	160	68	26.56	146	82	4.2	175	2.52	1.32	1.90909	132.576	0.32	5.9	18	16	7.83	122.72	142.2	3.92	1.24	1.15	2.2	6.3	3.3	3.5	4.4	0.9	3.7	3.7	2.1	34	64	0.8	0.6	＞1		0.8	1
	本部	乔荣新	1	44	1907643	219792511	2	11	0	0	0	175	72	23.51	117	86	5.39	163	3.06	1.77	1.72881	92.0904	0.4	6.8	18	8	8	63.04	373.4	3.34	1.6	0.91	1.77	/	3.3	3.6	4.4	1	3.3	2.9	2.4	35	65	0.8	1	＜1		0.8	1.1
	本部	李冬其	1	49	1800053	218079771	2	8	0	1	1	168	63	22.32	90	60	3.93	199	1.7	1.82	0.934066	109.341	0.28	8.7	42	52	5.84	114.87	288.1	4.52	3.4	0.77	2.46	12.1	3.2	3.7	4.8	0.9	3.6	3.4	1.7	32	60	0.6	0.5	＞1		0.5	0.9
	本部	盛艳华	0	56	3288490	218514318	2	11	1	0	0	163	60	22.58	141	67	6.08	318	2.48	3.02	0.821192	105.298	0.37	7.1	24	34	4.98	103.62	349.3	3.23	2.27	0.75	1.48	/	3.3	3.8	4.7	1	3.4	3.1	2.5	38	67	1.1	1	＞1		0.7	1.6
	本部	樊友学	1	49	3288527	221871340	2	6	1	0	1	169	56	19.61	143	81	7.06	269	3.92	2.7	1.45185	99.6296	0.27	7.6	17	16	5.4	89.08	343	5.22	1.15	3.41	1.48	/	3.1	3.3	4.4	1	3.5	3.5	2.1	35	65	1	0.9	＞1		0.8	1.2
	本部	储向荣	0	56	3288525	221870640	2	16	1	1	0	158	55	22.03	137	100	3.55	168	1.94	1.26	1.53968	133.333	0.21	8.4	21	23	5.48	104.09	8.9	3.19	0.75	1.17	1.57	/	3.1	3.4	4.6	0.8	3.1	2.8	2.4	34	62	0.8	1	＜1		0.8	0.9
	西院	张凯杰	1	34	3304749	222014799	2	1	0	0	1	175	65	21.22	109	76	7.28	316	4.45	2.4	1.85417	131.667	0.27	13.3	9	9	6.67	126.45	316.3	4.58	1.04	1.12	3.2	12.4	3.3	2.9	4.6	1	2.9	2.8	2.2	35	65	1	0.6	＞0.8		0.8	1.1
	西院	赵鹏	1	45	3305081	701426770	2	3	1	1	0	168	80	28.34	168	117	7.87	250	4.45	2.58	1.72481	96.8992	0.46	11.2	21	21	3.76	99.98	410.3	5.19	2.03	1.15	3.57	9.6	3.2	3.3	4.4	0.9	3.1	3.2	2.2	38	68	0.6	0.6	1		0.8	0.9
	西院	王望英	0	58	3305092	222020296	2	8	0	0	0	148	52	23.74	131	66	5.96	140	3.58	1.8	1.98889	77.7778	0.28	7.8	18	16	5.45	96.95	347.1	5.08	1.24	1.28	2.86	11.9	2.9	3.2	4.1	1	2.9	2.8	2.2	40	70	0.7	1	＜0.8		0.9	1
	西院	赵立新	1	54	9257112	300754312	2	8	1	0	1	164	67.5	25.1	108	67	6.59	147	4.41	1.64	2.68902	89.6341	0.4	8	14	17	7.76	99.85	307.8	3.81	2.78	1.12	1.88	8.3	3.2	3.8	4.6	1.1	3.4	3.4	2.2	36	66	0.7	0.8	＞0.8		1.1	1.6
	西院	于俊芹	0	58	9217692	701210706	2	20	0	0	0	159	50	19.78	102	64	5.68	216	3.17	2.1	1.50952	102.857	0.36	6.3	19	21	7.31	103.04	260.5	6.03	2.36	1.26	3.44	6	3	3.1	4.2	1	3.1	3	2	40	70	0.7	0.8	＞0.8		0.8	1
	金银湖	马蓉	0	56	3306067	222012427	2	0.02	1	0	1	160	54	21.09	109	71	6.87	186	3.5	2.83	1.23675	65.7244	0.45	11.3	35	59	5.1	104.16	461.4	4.98	3.89	0.86	2.67	6.6	3.3	2.8	4.2	1	3.2	3	2.2	32	62	0.8	0.9	＜1		0.8	1
	本部	孙万山	1	60	3049974	217245886	2	17	0	0	0	173	70	23.39	138	87	6.18	261	4.15	1.58	2.62658	165.19	0.29	7.2	17	13	14.52	21.8	469.9	3.78	0.62	1.11	2.24	5.5	3.4	3.1	4.8	1	3.7	3.4	2.3	35	64	0.5	0.8	＜1		0.7	1
	本部	马一波	1	30	2124424	219096966	2	16	1	0	1	178	85	26.83	132	87	8.15	164	5.7	1.9	3	86.3158	0.4	9.7	36	16	4.99	133.93	319.5	5.39	3.65	0.68	3.61	/	3.1	3.4	4.9	1	3.5	3.2	2.7	40	70	0.7	0.6	＞1		0.8	0.9
	本部	黄涛	1	50	3306318	222002997	2	7	1	1	1	168	81	28.7	101	67	6.73	244	4.11	1.88	2.18617	129.787	0.57	9	16	17	5.19	102.87	318	2.85	1.38	0.7	1.38	8	3.6	4.1	4.7	1.1	3.7	3.6	3	33	64	0.6	0.9	＜1		0.7	1
	本部	李军	1	53	3306803	220187726	2	18	1	1	1	172	78	26.37	120	74	6.93	196	4	2.3	1.73913	85.2174	0.5	8.7	37	64	6.21	104.02	292.2	3.79	2.43	1.17	1.8	7	3.1	3.9	4.2	0.9	3.8	3.7	2.5	32	65	0.7	0.7	1		0.7	1.1
	本部	冯伟	1	50	1864083	218601385	2	0.08	0	0	1	174	82	27.08	126	79	7.64	180	4.4	2.5	1.76	72	0.5	9.4	36	41	4.21	87.25	591.2	3.77	2.86	0.97	1.71	7.8	3.4	4.1	4.4	0.9	3.5	3.4	2.5	35	65	0.7	0.7	1		0.7	1
	西院	王伟	1	52	1235485	221968572	2	0.02	1	1	0	178	84	26.51	115	77	7.52	207	4.62	1.98	2.33333	104.545	0.54	7.8	42	38	7.5	100.7	405.9	4.26	2.28	0.74	2.69	5.6	3.4	3	4.5	1	3.6	3.5	2.3	35	65	0.6	0.9	＜0.8		1.1	1.2
	西院	周芳	0	70	3306712	222034258	2	22	1	0	0	150	58	25.78	146	60	6.73	201	4.07	2.01	2.02488	100	0.41	8	19	17	8.1	87.13	223.7	4.94	1.34	1.34	2.92	13.1	2.8	3.3	4.5	0.8	3.4	2.9	2	35	65	0.7	1.3	＜0.8		1.3	1.5
	金银湖	李国际	1	57	3307381	222036780	2	13	1	1	1	168	63	22.32	127	62	8.59	303	5.65	2.22	2.54505	136.486	0.36	8.7	15	20	7.2	97.93	277.1	4.13	1.97	0.97	2.73	7.4	3.3	3	4.6	0.8	3.6	3.3	2.4	37	67	1	0.8	＞1		1.1	1.4
	本部	许奋	1	60	3307628	222029248	2	9	1	0	0	169	70	24.51	119	76	4.98	150	2.48	1.91	1.29843	78.534	0.46	9.9	25	35	5.66	100.33	381.3	4.99	1.34	0.97	3.65	7.6	3.3	3.7	4.3	0.8	3.7	3.5	2.2	32	62	0.7	0.8	＜1		0.7	1.2
	金银湖	王新安	1	46	3307690	222017527	2	1	1	0	0	176	70	22.6	132	82	9.2	190	5.02	3.5	1.43429	54.2857	0.45	10.5	17	31	6.6	98.41	398.1	4.43	1.97	0.93	2.82	7	3	3.6	4.1	1.1	3.6	3.5	2.5	35	65	0.7	0.9	＜1		0.8	1.2
	本部	李道锁	1	54	3307887	221248166	2	10	1	0	1	178	76	23.99	152	99	5.77	218	3.67	1.59	2.30818	137.107	0.41	9	17	17	4.96	119.79	308.9	4.1	2.75	0.91	2.16	8.4	3.6	3.5	4.6	0.9	4.2	3.8	2	33	63	1.2	/	/		0.7	1
	本部	吴勇	1	36	3308111	222038770	2	0.01	0	0	0	177	72	22.98	147	86	6.67	196	3.91	2.11	1.85308	92.891	0.58	10.8	12	11	4.57	116.09	303.5	4.12	0.51	0.93	2.73	6.9	2.7	3.3	4.8	0.9	3.2	3.3	2.1	35	65	0.8	0.5	＞1		0.6	1.5
	西院	李敢洲	1	59	3305219	701522577	2	10	0	0	1	180	85	26.23	166	79	5.8	213	2.66	2.45	1.08571	86.9388	0.42	13.4	22	27	3.48	99.73	476.8	4.63	1.51	1.28	2.83	7.9	3.7	4.4	5.2	1.2	4	3.8	2.8	33	63	0.8	1	0.8		1.1	1.7
	本部	宋友普	1	46	3309001	219827890	2	0.5	0	0	1	186	75	21.68	100	65	5.04	148	2.7	1.7	1.58824	87.0588	0.5	6.2	15	15	3.78	115.17	219.5	3.22	0.83	1.28	1.67	5.3	3	3.3	4.7	1	3	3.3	2.4	32	60	0.6	0.9	＜1		0.7	1.2
	本部	毛新文	1	48	3309081	222053015	2	14	0	0	0	167	63	22.59	138	92	5.43	216	3.2	1.4	2.28571	154.286	0.5	7.2	23	38	6.1	108.81	291.7	4.67	0.7	1.56	2.96	6.7	3.2	3.9	4.9	1.1	3.7	3.8	2.7	35	65	0.9	0.6	＞1		1	1.1
	本部	杨春	1	52	2001382	217772980	2	19	1	0	0	172	96	32.45	131	80	5.6	197	3.3	1.8	1.83333	109.444	0.4	9.8	16	15	3	125.89	350.8	5.52	1.66	0.93	4.02	10.8	3.7	4.1	4.6	1	3.2	3.2	2.4	41	72	0.8	0.7	＞1		1	1.2
	本部	陆卢力	0	50	3309920	218553828	2	1	1	0	0	168	77	27.28	150	81	5.78	294	3.46	1.81	1.9116	162.431	0.38	8.6	19	20	4.74	110.11	301.2	3.98	1.2	0.93	2.6	10	3.5	3.6	5.1	0.7	3.8	3.8	2.2	36	65	0.8	0.7	＞1		0.8	1.3
	本部	喻宝峰	1	57	3310181	217943107	2	5	0	0	1	167	62	22.23	122	77	5.66	155	2.9	2	1.45	77.5	0.6	6	22	20	6.89	87.84	439.3	3.83	1.66	1.04	1.93	4.5	3.8	3.2	4.1	0.8	3.6	3.5	2.4	34	62	0.8	0.6	＞1		0.8	1.2
	金银湖	熊绍国	1	60	3310522	222064913	2	0.5	0	0	1	162	60	22.86	110	72	6.08	182	3.4	2.21	1.53846	82.3529	0.38	7.9	14	13	5.3	110.79	294.4	4.96	1.42	1.21	3.09	7.7	2.9	3.7	4.2	0.9	3.1	3.3	2.1	35	65	0.8	0.6	＞1		0.7	1
	本部	范开平	0	41	3310775	219840962	2	10	0	0	0	160	60	23.44	158	74	5.74	222	3.5	1.7	2.05882	130.588	0.4	11.6	18	20	2.9	96.85	194.2	4.88	1.64	1.14	3.41	11.2	3.3	3.5	4.3	0.9	3.6	3.5	2	40	70	0.8	0.9	＜1		0.9	1.3
	本部	何银州	1	37	3310825	222052596	2	3	0	0	1	182	87	26.26	126	83	4.9	186	2.26	2.18	1.0367	85.3211	0.32	11.8	30	39	5.69	112.64	434.7	4.54	3.81	0.77	2.47	7.8	3.7	3.7	4	1.1	3.4	3.5	2.7	30	60	0.5	0.5	1		0.7	1.1
	西院	王志成	1	43	3310576	700221239	2	3	0	0	0	176	85	27.44	111	77	7.67	264	3.42	3.57	0.957983	73.9496	0.35	8.6	22	31	6.55	115.34	299.9	/	/	/	/	6.3	3.1	3.9	4.9	1	3.8	3.6	2.3	39	69	0.8	0.6	＞0.8		0.9	1.2
	本部	徐鹏	1	43	3310871	221445473	2	0.02	1	0	1	171	87	29.75	107	81	7.88	212	4.4	2.7	1.62963	78.5185	0.7	14	79	101	4.87	112.77	358.6	2.85	1.47	0.83	1.49	5.1	2.9	4	4.7	1	3.7	3.4	2.3	35	65	0.8	0.5	＞1		0.9	1.3
	西院	杨辉平	1	56	3310577	701874396	2	10	1	0	1	173	85	28.4	113	72	6.65	179	4.27	1.63	2.61963	109.816	0.45	6.4	18	28	5.63	92.14	352.8	5.28	3.54	1	2.97	8	3.3	4.3	5	1	3.9	4	2.5	37	67	0.7	0.6	＞0.8		0.8	1.1
	金银湖	陈方锋	1	57	3310987	217142226	2	3	0	0	0	170	92	31.83	133	92	6.29	203	3.21	2.37	1.35443	85.654	0.41	10.3	13	17	5.6	99.7	379.4	7.48	2.24	1.2	5.38	6	3	3.4	4.3	1	3.5	3.8	2.2	31	58	0.6	1	＜1		0.9	1.2
	金银湖	刘桂芝	0	55	3310988	222063609	2	8	0	0	0	160	59	23.05	138	94	6.01	163	3.77	1.77	2.12994	92.0904	0.41	9.7	16	18	4.8	106.38	303.7	5.54	2.62	1.2	3.62	8.7	2.8	3.1	4.4	0.9	3.1	2.9	2.1	39	69	0.6	0.8	＜1		0.9	1.1
	本部	李忠标	1	58	1736405	215039160	2	14	1	0	1	168	78	27.64	150	103	7.83	224	5.5	1.8	3.05556	124.444	0.5	8.7	18	16	7.14	101.3	300.8	4.3	1.13	1.72	2.25	7.5	3.8	3.7	4.9	1	4.1	3.8	2.5	32	65	0.7	0.8	＜1		0.7	1.1
	本部	唐汉泉	1	59	3311264	212446701	2	10	0	0	0	178	85	26.83	107	70	7.08	177	3.9	2.6	1.5	68.0769	0.4	8.4	19	18	8.15	70.23	322.2	4.85	1.69	1.44	2.67	7.1	3.8	3.9	4.6	1.2	3.5	3.3	2.9	38	68	0.5	0.6	＜1		1	1.2
	本部	程萌	1	33	3311354	300368043	2	0.75	1	0	1	173	91	30.41	119	88	7.88	192	3.39	3.69	0.918699	52.0325	0.63	5.4	103	223	4.4	85.33	524.9	5.31	4.5	0.84	2.85	5.5	2.9	2.9	4.2	1	3.5	3.2	2.1	38	68	0.6	0.5	＞1		0.8	0.9
	西院	胡国华	0	74	3311168	222049920	2	2	1	1	1	155	54	22.48	120	74	6.17	138	3.03	2.61	1.16092	52.8736	0.38	5.6	22	14	4.27	56.17	290	3.07	0.76	1.46	1.09	5.3	3.6	3.8	4.6	0.9	4	3.6	2.6	34	63	0.7	1	＜0.8		1.1	2.1
	西院	袁兵峰	1	46	9168445	702084491	2	1	1	0	1	175	68	22.2	102	68	7.16	180	4.35	2.14	2.03271	84.1121	0.45	12	18	30	9.72	111.33	340.1	/	/	/	/	8.5	3.4	3.3	5	1	3.4	3.3	2.2	35	63	0.6	0.9	＜0.8		1.2	1.4
	本部	鲁国华	1	61	1864540	216251228	2	9	1	1	1	174	88	29.07	120	81	4.05	145	2.46	1.07	2.29907	135.514	0.4	5.8	12	16	4.18	105.05	247.3	2.61	1.13	1.03	1.09	5.2	3.4	3.5	5.1	1	3.5	3.3	2.2	35	65	0.9	0.8	＞1		0.8	1.2
	本部	黄昌荣	1	70	3311943	222074054	2	24	0	0	0	165	65	23.88	132	77	7.04	382	4.69	1.39	3.3741	274.82	0.54	9.2	34	69	7.6	49.27	313.4	3.69	1.39	0.85	1.97	8.6	3.5	3.9	4.8	1	3.7	3.4	2.8	34	63	0.5	0.9	＜1		0.7	0.9
	金银湖	张莹	0	44	3312012	300610157	2	4	0	0	0	158	49	19.63	124	86	5.77	260	4.17	1.26	3.30952	206.349	0.29	9.2	13	8	5.7	99.42	276.3	4.17	1.23	0.99	2.93	6	2.8	2.7	4.2	0.7	2.8	3	1.8	35	64	0.7	0.5	＞1		0.5	0.8
	本部	陈国耀	1	63	3312239	300417393	2	2	0	0	0	165	67	24.61	129	82	8.83	206	5.5	2.6	2.11538	79.2308	0.6	10.1	17	17	6.58	93.11	253.8	5.19	0.76	1.71	2.7	12.3	3.7	3.1	4.1	1	3.4	3.3	2.5	32	60	0.8	1	＜1		0.8	1.2
	本部	朱素萍	0	67	3312271	218717555	2	20	1	0	0	158	63.3	25.36	137	88	8.56	234	5.01	2.34	2.14103	100	0.62	10.2	36	51	6.04	92.19	410.3	5.59	1.96	1.12	3.75	12.3	3.8	4	4.2	1	3.6	3.5	3	35	65	0.8	1	＜1		0.9	1.2
	本部	刘小顺	1	56	1942416	218624801	2	5	1	0	1	173	63	21.05	152	87	5.8	139	4.3	0.9	4.77778	154.444	0.5	5.9	23	43	10.32	32.05	352.4	2.6	1.04	0.67	1.22	5.4	3.5	3.1	4.2	1	3.8	3.8	2.2	30	60	0.4	0.9	＜1		0.6	0.8
	西院	陈幼武	1	72	3312375	221441096	2	25	0	0	1	178	65	20.52	122	84	7.7	228	5.18	2.11	2.45498	108.057	0.3	7.8	18	9	6.78	84.59	313.2	5.27	1.08	1.52	3.27	8.2	3.4	4.1	5.2	1.3	4.2	3.9	2.3	34	63	1.3	1.6	＜0.8		0.8	1.4
	本部	李泳清	1	52	3243471	220426309	2	0.25	0	0	0	170	58	20.07	137	102	4.96	140	2.86	1.6	1.7875	87.5	0.45	5.4	22	26	7.35	109.29	381.1	3.83	0.78	1.19	2.12	5	3.4	4	4.1	0.8	3.5	3.4	2.1	36	66	0.8	0.6	＞0.8		0.9	1
	西院	刘华庭	1	51	3312773	701251096	2	0.5	0	0	0	158	69	27.64	96	63	8.05	163	5.39	2.14	2.51869	76.1682	0.3	6.3	36	45	4.13	107.76	359.9	5.23	2.12	1.21	3.31	6.1	3.4	3.6	4	1	4.5	4.3	2.6	33	62	0.7	1	＜0.8		0.9	1.2
	本部	林志刚	1	39	3312860	218859471	2	0.02	0	0	1	180	81	25	124	85	8.47	256	5.35	2.36	2.26695	108.475	0.53	11.2	22	34	3.43	133.57	354.1	5.32	2.18	0.81	3.26	8.2	3.1	3.6	4.5	0.9	4	3.5	2.5	32	65	0.9	0.6	＞1		1.1	1.3
	本部	别晗	0	30	3313536	220255979	2	0.02	0	0	0	174	93	30.72	140	84	7.09	468	4.07	2.5	1.628	187.2	0.38	7.4	23	34	3.19	127.07	376.5	4.75	1.45	0.93	3.18	9.3	3.4	3.1	5.1	1	3.7	3.7	2.6	38	68	0.8	0.6	＞1		0.8	1.2
	本部	陈艳香	0	55	3313631	222079144	2	15	0	1	0	170	76	26.3	136	67	7.19	193	4.91	1.8	2.72778	107.222	0.36	7	18	18	8.01	56.2	338.9	5.58	0.88	1.79	3.03	6.7	3.2	3.9	4.7	1	3.9	3.7	2.4	35	65	0.7	1	＜1		0.8	1.2
	本部	胡昌峰	1	59	3008224	218060215	2	5	0	0	0	170	70	24.22	121	68	7.08	154	2.99	2.44	1.22541	63.1148	0.31	7.5	15	20	7.6	88.38	260.7	4.38	0.81	1.01	2.64	5.8	3.7	3.6	4.9	1.1	4	3.8	2.6	35	65	0.6	0.6	1		0.8	1.3
	本部	张全成	1	60	3313783	222090743	2	8	0	0	0	177	75	23.94	123	78	3.88	165	1.87	1.64	1.14024	100.61	0.3	7	24	43	6.18	98.61	348.4	5.67	2.98	1.13	3.51	7.1	3.7	2.9	4.7	1	3.4	3.1	2.3	34	63	0.6	0.9	＜1		0.8	1.2
	本部	陈敬学	1	52	1752018	215194359	2	10	1	0	0	161	56	21.6	98	60	7.48	180	3.84	3.1	1.23871	58.0645	0.43	5.3	19	8	5.55	100.26	407.1	5.27	1.54	1.01	3.2	4.6	3.1	2.8	4.1	0.9	3.2	3.4	2	35	65	0.8	0.5	＞1		0.7	1.4
	本部	朱秀艳	0	60	1592222	219032817	2	15	1	0	0	166	54.5	19.78	96	51	6.24	141	3.5	2.3	1.52174	61.3043	0.3	8.1	20	18	4.82	102.85	157.9	3.69	1.2	1.26	1.64	6.9	3.2	2.9	4	1	3.4	3.2	2.4	30	60	0.6	0.7	＜1		0.8	1
	本部	郑紫莹	0	20	3314400	222082753	2	0.02	0	0	0	154	58	24.46	141	61	4.78	185	2.36	2.01	1.17413	92.0398	0.33	10.2	10	9	3	128.33	195.1	3.19	0.51	0.95	1.95	10.8	2.5	3.1	4	0.9	3.4	3.3	2.4	38	68	1	0.5	＞1		0.9	1.3
	本部	武楠	1	39	2075503	300182072	2	3	0	0	1	177	113.4	36.2	142	95	6.83	258	2.84	3.25	0.873846	79.3846	0.55	12.7	24	37	4.99	99.54	614.9	3.61	6.8	0.47	1.12	16.3	3.4	3.7	4.6	1	4	4.2	2.6	31	59	0.9	0.9	1		0.8	1.3
	本部	杨水涛	1	54	1691561	221923591	2	0.02	1	0	1	165	59	21.67	108	69	8.26	235	4.08	3.41	1.19648	68.915	0.56	10.7	25	31	6.18	105.18	241.6	5.81	1.51	0.96	3.78	7.7	3	3.8	4.2	1	3.6	3.6	2.2	35	65	0.7	0.7	1		0.8	1
	西院	喻铁铁	1	46	9252944	701743760	2	5	1	0	1	168	60	21.26	130	79	5.68	157	3.52	1.61	2.18634	97.5155	0.36	6.6	16	26	7.32	58.6	618.7	5.36	1.68	1.37	3.4	4.9	3.2	3.6	4.2	0.9	2.9	3	2.4	37	67	0.7	1.1	＜0.8		1	1.4
	西院	李仁新	1	68	3315153	222090205	2	12	1	0	0	171	70	23.94	140	88	5.33	166	2.96	1.83	1.61749	90.7104	0.3	11.6	18	39	5.85	100.44	351.5	4.77	2.29	1.03	2.82	8.2	3.8	3.6	4.8	1.2	3.5	3.3	2.6	36	66	0.7	1.3	＜0.8		0.9	1.3
	西院	付政荣	0	51	1628055	300882611	2	3	1	0	0	154	57.5	24.25	105	85	7.23	303	3.86	2.67	1.44569	113.483	0.37	5.9	22	35	9.87	103.88	532.3	5.01	2.62	1.13	3.14	6.8	3	3.2	4.1	0.9	3.6	3.5	2.1	35	65	0.7	0.8	＞0.8		0.8	1
	本部	黄海	1	46	3315493	218057440	2	5	1	0	0	173	75	25.06	112	78	6.03	169	3.01	2.5	1.204	67.6	0.39	8.2	21	17	5.26	105.09	425.3	5.43	5.54	0.9	2.19	9.7	2.7	3.3	4.3	0.8	2.8	2.6	2.4	35	65	0.7	0.5	＞1		0.8	1
	金银湖	齐高峰	1	38	2192143	219444574	2	0.75	1	0	0	180	84	25.93	113	80	6.45	179	4.06	1.76	2.30682	101.705	0.38	6.2	11	12	4.5	113.14	471	4.42	1.34	3.31	0.83	4.6	3.2	3.9	4.9	0.9	3.9	3.8	2.4	36	66	0.9	0.6	＞1		1	1.2
	西院	陈荣利	1	63	3213954	221290576	2	5	0	1	1	160	57	22.27	105	85	7.55	264	5.93	1.23	4.82114	214.634	0.3	12.4	18	10	10.06	68.95	405.7	4.55	1.05	1.21	3.01	12.7	3.9	3.6	4.6	1.2	3.4	3.1	2.4	38	69	0.7	0.4	＞0.8		0.8	1
	本部	柳教云	1	59	3312946	222081936	2	10	1	0	1	163	50	18.82	154	63	3.97	144	2.97	0.65	4.56923	221.538	0.34	11.2	61	42	5.18	114.96	67.9	3.98	0.76	1.3	2.1	12.7	3.1	3.5	4.3	0.9	3.3	3.1	2.4	35	66	0.7	0.6	＞1		0.7	0.8
	本部	程彰水	1	68	3315697	222104992	2	8	0	0	1	162	75	28.58	135	82	6.1	154	3.84	1.7	2.25882	90.5882	0.43	11.5	20	36	4.23	96.26	270	5.25	1.84	0.95	3.29	11.5	3.8	3.9	5.2	1.2	3.8	3	2.1	38	67	0.8	1.1	＜1		0.9	1.3
	西院	黄波	1	44	3315696	222105107	2	0	0	0	1	172	62	20.96	110	70	8.38	178	5.53	2.14	2.58411	83.1776	0.5	12.6	17	17	3.02	116.08	222.2	4.92	2.76	0.87	2.82	12.5	2.9	3.4	4.8	0.8	3.6	3.2	2.3	36	65	0.5	0.7	＜0.8		0.9	1.3
	西院	陈学花	1	41	3315603	222101679	2	0.25	1	0	1	170	72	24.91	108	84	6.34	178	3.4	2.38	1.42857	74.7899	0.42	9.9	15	19	5.97	117.75	251.6	5.99	1.76	0.95	4.05	10.3	3.4	3.6	4.9	1	4	4	2.3	36	66	0.6	0.6	＞0.8		0.8	1.2
	本部	李满堂	1	59	1687245	213811213	2	15	1	1	1	180	73	22.53	124	73	8.27	128	5.57	1.69	3.29586	75.7396	0.71	6.4	20	16	7.32	98.48	268.5	4.95	1.43	0.98	2.99	5.5	3.3	3.8	4.6	1	4.3	3.6	2.5	33	62	0.4	0.6	＜1		0.7	1
	金银湖	康敬东	1	53	3316562	222107616	2	1	0	0	0	166	70	25.4	120	80	6.18	206	3.07	2.66	1.15414	77.4436	0.32	10.9	27	44	4.9	101.47	552.5	5.63	9.91	0.68	1.43	8.1	3.3	3.7	4.7	0.8	3.8	3.4	2.1	40	70	0.8	0.7	＞1		0.8	1.5
	本部	熊汉菊	0	64	3271327	111454526	2	20	1	0	0	160	68	26.56	127	73	4.47	130	2.1	1.8	1.16667	72.2222	0.4	7.3	16	15	5.31	98.92	232	3.53	1.03	1.42	1.68	5.5	3.3	4	4.3	0.8	3.6	3.2	2.1	36	66	0.8	1	＜1		0.9	1.4
	本部	刘焕枝	1	56	3317780	300656637	2	2	1	1	1	170	66	22.84	160	100	4.47	195	2.41	1.46	1.65068	133.562	0.47	7.5	20	30	7.99	105.41	327.4	4.61	1.35	1.05	3.01	6.4	3.5	3.2	4.3	0.9	3.7	3.3	2.2	36	66	0.7	0.1	1		1	1.1
	本部	杨秋喜	1	59	3318411	222082251	2	0.04	0	0	1	174	69	22.79	130	84	8.47	278	4.11	3.01	1.36545	92.3588	0.9	10.8	41	64	5.57	104.4	247.1	4.74	1.27	1.04	2.93	9.6	3.3	3.5	4.4	1	3.4	3.6	2.2	33	62	0.9	0.8	＞1		0.7	1
	本部	赵建军	1	56	3116000	220058215	2	12	1	0	1	176	73	23.57	135	92	6.51	259	4.55	1.34	3.39552	193.284	0.34	7	21	28	5.5	98.68	363.1	2.99	1.37	1.31	1.2	6.4	3.1	3.2	4.4	1.1	3.6	3.3	2.1	32	60	0.8	0.7	＞1		0.9	1.2
	金银湖	全永南	1	61	3316207	222078943	2	17	0	0	1	161	70	27.01	134	84	5.11	222	3.1	1.63	1.90184	136.196	0.3	13.5	25	28	6.7	104.97	294	5.03	1.87	0.96	2.4	10.9	3.6	5	4.9	1.1	3.8	3.5	2.5	35	65	0.9	0.9	1		0.9	1.2
[truncated: 14 more columns]
